# Supplementary material for: Noninvasive assessment of core metastatic genes in lung adenocarcinoma: development of a predictive model integrating single-cell transcriptomics and radiomics
Source: Front Oncol. 2026 Mar 16;16:1784914. doi: 10.3389/fonc.2026.1784914 (PMC13033551; doi:10.3389/fonc.2026.1784914)
Supplement: Supplementary file 11 [file Table3.xlsx]

## Sheet: Sheet1
	p_val	avg_log2FC	pct.1	pct.2	p_val_adj	cluster	gene
1	0	19.4222	0.964	0	0	Primary	MTATP6P1
2	0	7.209	0.918	0.021	0	Primary	GATA3
3	0	6.08717	0.914	0.035	0	Primary	BTG2
4	0	6.05689	0.898	0.042	0	Primary	AZGP1
5	0	5.92373	0.942	0.086	0	Primary	SLC39A6
6	0	5.94645	0.861	0.025	0	Primary	BST2
7	0	8.57173	0.804	0.002	0	Primary	CA12
8	0	8.04259	0.797	0.004	0	Primary	TMEM176A
9	0	7.42411	0.789	0.005	0	Primary	TMEM176B
10	0	6.60518	0.8	0.034	0	Primary	PIP
11	0	16.0885	0.74	0	0	Primary	AES
12	0	6.42689	0.741	0.008	0	Primary	AC124319.1
13	0	16.5093	0.728	0	0	Primary	RARRES3
14	0	15.9221	0.712	0	0	Primary	2026-09-02
15	0	7.63941	0.695	0.004	0	Primary	ESR1
16	0	11.3979	0.684	0	0	Primary	KCNE4
17	0	15.9002	0.683	0	0	Primary	PLA2G16
18	0	15.8134	0.681	0	0	Primary	2026-09-07
19	0	5.38411	0.658	0.011	0	Primary	MIR29B2CHG
20	0	15.61	0.637	0	0	Primary	AC010618.1
21	0	6.98031	0.634	0.002	0	Primary	SLC7A8
22	0	5.23631	0.627	0.011	0	Primary	CMYA5
23	0	15.7783	0.612	0	0	Primary	FAM129A
24	0	15.4684	0.607	0	0	Primary	FAM173A
25	0	6.12124	0.599	0.005	0	Primary	HOXB2
26	0	15.6523	0.588	0	0	Primary	GPX1
27	0	15.2553	0.569	0	0	Primary	C8orf59
28	0	6.86974	0.571	0.003	0	Primary	HIST3H2A
29	0	18.8489	0.568	0	0	Primary	ANKRD30A
30	0	9.14077	0.561	0.001	0	Primary	HOXB6
31	0	5.84609	0.554	0.008	0	Primary	MIR205HG
32	0	10.4006	0.543	0	0	Primary	TBX3
33	0	15.1431	0.543	0	0	Primary	2026-09-09
34	0	21.1971	0.525	0	0	Primary	DCD
35	0	11.8647	0.502	0	0	Primary	CYP4Z1
36	0	7.83144	0.493	0.001	0	Primary	ERBB4
37	0	7.19324	0.494	0.002	0	Primary	LTF
38	0	6.82137	0.495	0.005	0	Primary	PIGR
39	0	10.6833	0.485	0	0	Primary	GATA3-AS1
40	0	6.01704	0.475	0.004	0	Primary	HOXB4
41	0	14.8604	0.454	0	0	Primary	AC021078.1
42	0	9.03147	0.454	0.001	0	Primary	HOXB5
43	0	16.3474	0.449	0	0	Primary	AL450405.1
44	0	15.7928	0.448	0	0	Primary	GP2
45	0	7.17673	0.448	0.002	0	Primary	SCUBE2
46	0	15.0648	0.435	0	0	Primary	POLR2J3.1
47	0	9.20754	0.435	0.001	0	Primary	MAOB
48	0	6.37334	0.437	0.003	0	Primary	MAPT
49	0	15.0331	0.433	0	0	Primary	AC027290.2
50	0	6.90927	0.436	0.007	0	Primary	LXN
51	0	8.35854	0.422	0.002	0	Primary	MRPS30-DT
52	0	14.6126	0.416	0	0	Primary	AHSA2P
53	0	14.7584	0.413	0	0	Primary	MUC20-OT1
54	0	14.6867	0.41	0	0	Primary	FAM84B
55	0	14.3113	0.409	0.001	0	Primary	CPB1
56	0	14.3453	0.405	0	0	Primary	ASNA1
57	0	5.25395	0.404	0.005	0	Primary	WNK4
58	0	14.532	0.397	0	0	Primary	C19orf24
59	0	15.9852	0.396	0	0	Primary	GFRA1
60	0	5.71429	0.402	0.007	0	Primary	BEX3
61	0	8.50533	0.395	0	0	Primary	HOXB-AS3
62	0	14.9577	0.391	0	0	Primary	AC138409.2
63	0	5.98071	0.405	0.015	0	Primary	SERPINA1
64	0	5.52224	0.391	0.004	0	Primary	EGR3
65	0	6.70718	0.395	0.01	0	Primary	GRB14
66	0	10.6418	0.384	0	0	Primary	NTRK2
67	0	8.38501	0.381	0.001	0	Primary	GRIA2
68	0	14.7001	0.379	0	0	Primary	AC093001.1
69	0	14.2788	0.373	0	0	Primary	2026-09-10
70	0	9.01882	0.372	0	0	Primary	AC011481.1
71	0	8.17062	0.369	0.001	0	Primary	KIF12
72	0	5.83572	0.362	0.004	0	Primary	MACROD2
73	0	14.4194	0.358	0	0	Primary	AC008554.1
74	0	5.26178	0.359	0.005	0	Primary	TCEAL9
75	0	14.1182	0.353	0	0	Primary	ATF7.1
76	0	14.0856	0.351	0	0	Primary	CUTALP
77	0	14.0447	0.347	0	0	Primary	COL4A3BP
78	0	14.4898	0.345	0	0	Primary	AL365357.1
79	0	14.02	0.341	0	0	Primary	AC074143.1
80	0	13.9363	0.34	0	0	Primary	NCBP2-AS2
81	0	13.982	0.34	0	0	Primary	FRG1HP
82	0	14.164	0.34	0	0	Primary	C19orf66
83	0	7.36626	0.335	0.001	0	Primary	AK5
84	0	5.3575	0.338	0.005	0	Primary	PLEKHA4
85	0	5.40297	0.335	0.003	0	Primary	CCDC170
86	0	5.7278	0.332	0.004	0	Primary	ANO1
87	0	7.48351	0.326	0.002	0	Primary	AC103702.1
88	0	14.1579	0.32	0	0	Primary	AC008403.1
89	0	14.0549	0.317	0	0	Primary	RN7SL2
90	0	14.4122	0.313	0	0	Primary	AC092338.1
91	0	5.56954	0.314	0.002	0	Primary	HDGFL3
92	0	6.55356	0.313	0.002	0	Primary	TPRG1
93	0	13.7922	0.311	0	0	Primary	APOPT1
94	0	14.0139	0.31	0	0	Primary	ZNF271P
95	0	14.3901	0.309	0	0	Primary	PLAC9P1
96	0	6.58121	0.306	0.002	0	Primary	EGOT
97	0	14.4773	0.304	0	0	Primary	GUSBP3
98	0	7.00779	0.305	0.003	0	Primary	IRX2
99	0	14.6864	0.3	0	0	Primary	PYDC1
100	0	6.04438	0.302	0.002	0	Primary	RAMP2
101	0	15.1172	0.969	0.001	0	Metastasis	HBA2
102	0	13.1312	0.934	0.004	0	Metastasis	HBA1
103	0	11.5923	0.918	0.004	0	Metastasis	HBB
104	0	6.93022	0.908	0.082	0	Metastasis	GSTP1
105	0	8.63524	0.818	0.02	0	Metastasis	EEF1G
106	0	7.79789	0.787	0.075	0	Metastasis	UPP1
107	0	6.19772	0.736	0.069	0	Metastasis	S100P
108	0	6.89552	0.8	0.138	0	Metastasis	IGKC
109	0	7.08583	0.701	0.056	0	Metastasis	CALML5
110	0	5.29207	0.963	0.327	0	Metastasis	S100A6
111	0	9.28812	0.637	0.006	0	Metastasis	EGFR
112	0	5.08182	0.785	0.194	0	Metastasis	NME2
113	0	9.53464	0.571	0.005	0	Metastasis	AQP5
114	0	9.69334	0.534	0.008	0	Metastasis	TUBB3
115	0	5.05155	0.844	0.318	0	Metastasis	NDUFA13
116	0	5.61607	0.597	0.083	0	Metastasis	LRRC75A
117	0	5.80188	0.586	0.077	0	Metastasis	PHKG1
118	0	5.20106	0.67	0.173	0	Metastasis	RNASEK
119	0	4.92944	0.633	0.154	0	Metastasis	PSMA6
120	0	7.09944	0.505	0.034	0	Metastasis	TRAPPC5
121	0	5.82907	0.54	0.087	0	Metastasis	LINC00342
122	0	4.84307	0.589	0.145	0	Metastasis	EIF4A1
123	0	6.85012	0.48	0.037	0	Metastasis	IGLC2
124	0	6.00976	0.454	0.016	0	Metastasis	CP
125	0	4.75874	0.607	0.177	0	Metastasis	POP4
126	0	4.55133	0.968	0.541	0	Metastasis	KRT7
127	0	13.5561	0.424	0	0	Metastasis	TLE5
128	0	3.69714	0.661	0.239	0	Metastasis	CYBA
129	0	13.7382	0.422	0	0	Metastasis	PGLS
130	0	13.6431	0.409	0	0	Metastasis	RNF213
131	0	10.8498	0.406	0.002	0	Metastasis	MUC5B
132	0	6.38666	0.424	0.03	0	Metastasis	ATP6V0C
133	0	9.42131	0.39	0.008	0	Metastasis	KRT81
134	0	5.08908	0.452	0.073	0	Metastasis	MUC20
135	0	6.9657	0.383	0.016	0	Metastasis	CALY
136	0	7.70762	0.367	0.012	0	Metastasis	WDR83OS
137	0	4.21644	0.51	0.164	0	Metastasis	GABARAP
138	0	2.92801	0.664	0.319	0	Metastasis	CEACAM6
139	0	5.31556	0.415	0.07	0	Metastasis	DDT
140	0	4.85502	0.445	0.103	0	Metastasis	SLPI
141	0	4.01896	0.462	0.12	0	Metastasis	C19orf33
142	0	13.0903	0.335	0	0	Metastasis	SEPTIN7
143	0	5.40407	0.368	0.036	0	Metastasis	RNASE1
144	0	5.74512	0.362	0.033	0	Metastasis	POLD4
145	0	10.1681	0.322	0.002	0	Metastasis	SLC34A2
146	0	4.28501	0.432	0.112	0	Metastasis	NDRG1
147	0	3.65459	0.696	0.399	0	Metastasis	C4orf48
148	0	2.0276	0.751	0.5	0	Metastasis	LGALS3
149	0	3.48389	0.683	0.433	0	Metastasis	PSMC3
150	0	3.53293	0.68	0.444	0	Metastasis	SUMF2
151	0	3.85833	0.819	0.596	0	Metastasis	NFKBIA
152	0	4.07579	0.986	0.771	0	Metastasis	MIF
153	9.65e-297	12.8711	0.304	0	3.35e-292	Metastasis	RBIS
154	2.31e-294	5.93401	0.33	0.025	8.02e-290	Metastasis	MRPL38
155	1.88e-291	5.97125	0.331	0.029	6.51e-287	Metastasis	LMO7
156	5.77e-290	3.49438	0.438	0.155	2e-285	Metastasis	MBP
157	4.89e-274	4.13999	0.428	0.165	1.7e-269	Metastasis	HUS1
158	1.52e-262	5.02453	0.338	0.058	5.27e-258	Metastasis	CXCL17
159	1.09e-260	4.39277	0.38	0.108	3.78e-256	Metastasis	SLC16A3
160	1.61e-241	4.38545	0.358	0.098	5.61e-237	Metastasis	VAMP5
161	1.3e-223	3.64911	0.421	0.206	4.53e-219	Metastasis	G6PD
162	6.8e-212	3.56999	0.416	0.206	2.36e-207	Metastasis	ASL
163	2.16e-211	3.7109	0.326	0.082	7.52e-207	Metastasis	EMP1
164	1.33e-201	3.92192	0.357	0.134	4.62e-197	Metastasis	MTX1
165	1.09e-197	4.0879	0.304	0.073	3.78e-193	Metastasis	ANXA1
166	2.13e-192	3.15898	0.356	0.136	7.41e-188	Metastasis	HLA-DRB5
167	9.01e-192	4.52849	0.311	0.087	3.13e-187	Metastasis	LCN2
168	3.83e-186	3.82463	0.313	0.094	1.33e-181	Metastasis	CTSC
169	1.1e-71	0.892408	0.196	0.399	3.83e-67	Metastasis	MCRIP1
170	2.25e-64	0.86304	0.219	0.43	7.81e-60	Metastasis	FUNDC2
171	1.2e-52	0.875773	0.227	0.428	4.18e-48	Metastasis	PPP1R7
172	1.09e-43	0.861553	0.238	0.438	3.8e-39	Metastasis	MRPL36
173	6.51e-41	0.98841	0.252	0.457	2.26e-36	Metastasis	SARS
174	9.08e-38	0.943769	0.267	0.478	3.15e-33	Metastasis	TOX4
175	1.99e-33	0.914438	0.266	0.468	6.91e-29	Metastasis	MRPL27
176	2.91e-32	0.898879	0.273	0.476	1.01e-27	Metastasis	PRPF6
177	3.97e-31	0.903276	0.288	0.509	1.38e-26	Metastasis	SNF8
178	6.48e-31	0.966436	0.285	0.497	2.25e-26	Metastasis	PHF20L1
179	6.58e-31	0.933746	0.275	0.481	2.29e-26	Metastasis	F11R
180	1.82e-30	0.924587	0.29	0.506	6.33e-26	Metastasis	ARHGAP5
181	6.07e-29	0.925161	0.308	0.542	2.11e-24	Metastasis	SERINC2
182	3.5e-28	0.920158	0.293	0.506	1.22e-23	Metastasis	CBX1
183	1.41e-27	0.942483	0.298	0.518	4.89e-23	Metastasis	MAP2K2
184	1.54e-23	1.14806	0.298	0.522	5.36e-19	Metastasis	HMGN3
185	1.25e-20	1.00157	0.322	0.552	4.34e-16	Metastasis	REX1BD
186	1.71e-18	0.972231	0.319	0.548	5.94e-14	Metastasis	CCT8
187	2.17e-18	0.991258	0.536	0.751	7.54e-14	Metastasis	PHPT1
188	5.61e-18	0.877356	0.361	0.618	1.95e-13	Metastasis	ARHGDIA
189	1.02e-15	0.96914	0.323	0.538	3.54e-11	Metastasis	SF3B2
190	8.3e-15	0.972662	0.338	0.562	2.88e-10	Metastasis	SRSF4
191	6.47e-13	1.01356	0.327	0.531	2.25e-08	Metastasis	NASP
192	1.42e-12	0.941196	0.318	0.519	4.92e-08	Metastasis	PSMB7
193	1.46e-12	0.861655	0.333	0.547	5.05e-08	Metastasis	EIF3I
194	1.93e-12	0.884066	0.384	0.638	6.71e-08	Metastasis	TRIM44
195	4.9e-12	0.907528	0.339	0.566	1.7e-07	Metastasis	RPN2
196	4.97e-11	1.08075	0.502	0.717	1.72e-06	Metastasis	HNRNPM
197	9.16e-11	0.886047	0.342	0.56	3.18e-06	Metastasis	PSMB5
198	1.99e-10	0.994974	0.369	0.608	6.9e-06	Metastasis	NIPSNAP2
199	3.37e-09	0.866334	0.37	0.602	0.000116933	Metastasis	RAB5C
200	9.42e-09	0.973285	0.368	0.596	0.000327224	Metastasis	MIEN1
