# Supplementary material for: Noninvasive assessment of core metastatic genes in lung adenocarcinoma: development of a predictive model integrating single-cell transcriptomics and radiomics
Source: Front Oncol. 2026 Mar 16;16:1784914. doi: 10.3389/fonc.2026.1784914 (PMC13033551; doi:10.3389/fonc.2026.1784914)
Supplement: Supplementary file 12 [file Table4.xlsx]

## Sheet: Sheet1
gene_name	module	color	kME_grey	kME_Epithelial-M1	kME_Epithelial-M2	kME_Epithelial-M3	kME_Epithelial-M4	kME_Epithelial-M5
MIF	Epithelial-M1	blue	-0.0764607	0.434272	-0.238613	0.105242	-0.0694189	0.0621623
KRT19	Epithelial-M1	blue	-0.012649	0.403789	-0.106238	-0.0476631	-0.110608	0.0539156
TMSB10	Epithelial-M1	blue	-0.0829777	0.401957	-0.233329	0.0846182	-0.0537615	0.0140443
NDUFB11	Epithelial-M1	blue	-0.00752035	0.395384	-0.121485	0.0913122	-0.0822099	0.0421005
GAPDH	Epithelial-M1	blue	-0.0581721	0.390836	-0.169235	0.101039	-0.0601805	0.0707628
S100A11	Epithelial-M1	blue	-0.0466159	0.384123	-0.173948	-0.00238327	-0.0768561	-0.00615243
NDUFA13	Epithelial-M1	blue	0.00928521	0.377676	-0.0824698	0.102109	-0.0643095	0.0374053
ELOB	Epithelial-M1	blue	0.0145455	0.373638	-0.0592748	0.0878714	-0.088475	0.0497026
CRIP1	Epithelial-M1	blue	-0.0382373	0.37022	-0.152295	0.0164218	-0.0637339	0.0202707
KRT7	Epithelial-M1	blue	0.0124257	0.369436	-0.075044	-0.0402027	-0.103342	0.0547005
GSTP1	Epithelial-M1	blue	0.0119913	0.365472	-0.074817	0.0858093	-0.0768069	0.0292373
EEF1D	Epithelial-M1	blue	0.0143372	0.356934	-0.0735408	0.0677867	-0.0660349	0.0404545
LY6E	Epithelial-M1	blue	0.0217307	0.35507	-0.0477377	0.061123	-0.0870818	0.0120067
KRT18	Epithelial-M1	blue	0.030474	0.348527	-0.0461308	0.0908686	-0.0813509	0.077236
SSR4	Epithelial-M1	blue	-0.00193514	0.347104	-0.0940379	0.109037	-0.018006	0.0403589
CHCHD2	Epithelial-M1	blue	0.0251261	0.344728	-0.0532764	0.152107	-0.0718447	0.0548982
GPX4	Epithelial-M1	blue	0.0166694	0.339948	-0.0587883	0.0695076	-0.0841402	0.0473278
C4orf48	Epithelial-M1	blue	0.0295565	0.338232	-0.0501437	0.101471	-0.0810399	0.0436614
UBA52	Epithelial-M1	blue	-0.0102318	0.337785	-0.124113	0.0855617	-0.0340573	0.0603571
KRTCAP2	Epithelial-M1	blue	0.0370552	0.337006	-0.0338273	0.0938074	-0.0860245	0.0476431
CLDN3	Epithelial-M1	blue	0.0186223	0.336869	-0.0559545	0.040572	-0.0707107	0.104872
ATP6V0B	Epithelial-M1	blue	0.0452739	0.336719	-0.0278193	0.0794617	-0.0734636	0.0555404
H3F3A	Epithelial-M1	blue	0.0758507	0.336448	-0.0149477	0.107327	-0.0724497	0.107407
NME2	Epithelial-M1	blue	0.0323834	0.336404	-0.041143	0.0851598	-0.0567423	0.0562088
CRIP2	Epithelial-M1	blue	0.0600313	0.33416	-0.00900841	0.0790822	-0.0853736	0.0684321
NDUFS6	Epithelial-M1	blue	0.0626416	0.33308	-0.008931	0.126597	-0.0605612	0.0668314
SERF2	Epithelial-M1	blue	0.00250452	0.331225	-0.0862041	0.0573983	-0.0729829	0.042422
NDUFA11	Epithelial-M1	blue	0.0435271	0.328606	-0.0270283	0.0995278	-0.0724545	0.0457698
S100A6	Epithelial-M1	blue	-0.00109356	0.328348	-0.104755	-0.0455813	-0.0813424	0.0502912
C9orf16	Epithelial-M1	blue	0.0381733	0.326125	-0.0275122	0.0698403	-0.0630631	0.049814
POLR2I	Epithelial-M1	blue	0.0473132	0.325258	-0.0229999	0.113724	-0.079618	0.0748959
RABAC1	Epithelial-M1	blue	0.0349465	0.324881	-0.038367	0.0679584	-0.0592927	0.0577437
CALML5	Epithelial-M1	blue	0.014938	0.322917	-0.0668699	0.0742382	-0.0596275	0.0465448
RAC1	Epithelial-M1	blue	0.0836494	0.320744	0.00476628	0.100884	-0.0908681	0.104407
TIMP1	Epithelial-M1	blue	0.033699	0.320631	-0.0342233	0.0326032	-0.0561014	0.0263237
VPS28	Epithelial-M1	blue	0.0360283	0.319841	-0.0278124	0.0453635	-0.0748548	0.0384338
CIB1	Epithelial-M1	blue	0.0466623	0.319295	-0.0185585	0.0952972	-0.0616738	0.0655437
CD63	Epithelial-M1	blue	0.0430624	0.317548	-0.0314889	0.0953896	-0.0687491	0.073225
SELENOW	Epithelial-M1	blue	0.0527892	0.317217	-0.0300411	0.0882164	-0.0707273	0.0692299
BLVRB	Epithelial-M1	blue	0.0287783	0.316958	-0.0352825	0.054601	-0.078724	0.0518461
TPI1	Epithelial-M1	blue	0.0596729	0.313094	0.00499253	0.113506	-0.0746941	0.0811161
AURKAIP1	Epithelial-M1	blue	0.05701	0.31263	-0.00966512	0.119269	-0.0716935	0.0637293
AP2S1	Epithelial-M1	blue	0.0608139	0.310618	-0.00995268	0.151737	-0.0660112	0.0585806
CUTA	Epithelial-M1	blue	0.0273162	0.310506	-0.0426078	0.0711007	-0.048827	0.0635103
GUK1	Epithelial-M1	blue	0.0462135	0.30654	-0.0225253	0.0730747	-0.059938	0.0636808
SMIM22	Epithelial-M1	blue	0.0508746	0.306234	-0.0166257	0.0527409	-0.0728708	0.035143
IFITM3	Epithelial-M1	blue	0.02977	0.305654	-0.0363109	0.0516928	-0.0392031	0.0283705
MRPS21	Epithelial-M1	blue	0.0382293	0.304873	-0.0121473	0.114616	-0.0530558	0.0733323
RNASEK	Epithelial-M1	blue	0.0484906	0.304509	-0.0176531	0.0690093	-0.05967	0.0434084
PRDX5	Epithelial-M1	blue	0.0364146	0.304391	-0.0342851	0.0604755	-0.0724936	0.0613569
TSTD1	Epithelial-M1	blue	0.0413795	0.30419	-0.028839	0.101765	-0.0639756	0.0661669
ANAPC11	Epithelial-M1	blue	0.04258	0.304012	-0.0251315	0.137883	-0.0594837	0.0661195
POLR2L	Epithelial-M1	blue	0.0458293	0.30382	-0.0153859	0.116299	-0.0663009	0.0531244
MRPL12	Epithelial-M1	blue	0.061541	0.301652	-0.00258579	0.114058	-0.0850501	0.0544859
CST3	Epithelial-M1	blue	0.0410856	0.30067	-0.0072896	0.0546774	-0.063874	0.0506253
PRDX2	Epithelial-M1	blue	0.0612944	0.299659	3.10604e-05	0.112276	-0.0741646	0.0552936
COX7A2	Epithelial-M1	blue	0.0518534	0.299118	-0.0137312	0.109157	-0.0683242	0.0600293
ANXA2	Epithelial-M1	blue	0.052904	0.298335	-0.0113481	0.021582	-0.0883646	0.0570631
COPE	Epithelial-M1	blue	0.0409893	0.298262	-0.0185401	0.0870587	-0.0674071	0.0695754
LGALS3	Epithelial-M1	blue	0.0694116	0.297294	-0.00394497	0.0165146	-0.0675369	0.0596108
OAZ1	Epithelial-M1	blue	0.0414432	0.29632	-0.0156875	0.0960373	-0.058389	0.0528887
STARD10	Epithelial-M1	blue	0.0451593	0.296278	-0.0134095	0.0543155	-0.0873216	0.0467844
MZT2B	Epithelial-M1	blue	0.0310966	0.29492	-0.0312453	0.1403	-0.0618766	0.0633473
PHPT1	Epithelial-M1	blue	0.046487	0.294588	-0.023515	0.0825809	-0.0612551	0.0554175
PSMB3	Epithelial-M1	blue	0.0395848	0.294347	-0.0245208	0.0936001	-0.0760225	0.0416194
APRT	Epithelial-M1	blue	0.0455914	0.293953	-0.00985943	0.0846291	-0.0537803	0.0673318
SCAND1	Epithelial-M1	blue	0.048877	0.29151	-0.0205786	0.0588799	-0.0674207	0.0730311
DCXR	Epithelial-M1	blue	0.0495852	0.290937	-0.0140882	0.091013	-0.0779344	0.0605068
MICOS13	Epithelial-M1	blue	0.0514357	0.290475	-0.0144212	0.0794489	-0.0692341	0.0600867
FAAP20	Epithelial-M1	blue	0.0529477	0.290259	0.00189048	0.0930241	-0.0769682	0.0704307
COX6B1	Epithelial-M1	blue	0.0229115	0.290223	-0.0461558	0.0846459	-0.0577087	0.0539681
CCDC124	Epithelial-M1	blue	0.0693155	0.290023	0.0113685	0.107056	-0.0645337	0.0628841
VAMP8	Epithelial-M1	blue	0.0441954	0.289333	-0.0111001	0.0608861	-0.0865743	0.0475413
ATP5ME	Epithelial-M1	blue	0.0413276	0.289292	-0.0182982	0.0824444	-0.0594708	0.0583018
CFL1	Epithelial-M1	blue	0.0750771	0.288869	0.0151961	0.130968	-0.0764462	0.091029
NAPRT	Epithelial-M1	blue	0.0521203	0.288837	-0.00569295	0.044624	-0.0800064	0.033426
UBB	Epithelial-M1	blue	0.0297187	0.288662	-0.0304697	0.121059	-0.0520435	0.0459827
NDUFS8	Epithelial-M1	blue	0.049977	0.287302	-0.0134266	0.110593	-0.0637346	0.0644378
LAMTOR4	Epithelial-M1	blue	0.0277487	0.287198	-0.029528	0.0667041	-0.0657029	0.048244
UPP1	Epithelial-M1	blue	0.00383162	0.287093	-0.0842907	0.121841	-0.0537106	0.140396
TAGLN2	Epithelial-M1	blue	0.0504555	0.286682	-0.00242169	0.118429	-0.0756184	0.100321
PGLS	Epithelial-M1	blue	0.0444111	0.286579	-0.0165317	0.0853812	-0.0689793	0.0622016
MDK	Epithelial-M1	blue	0.0496851	0.28617	0.0112809	0.152613	-0.0600033	0.0575314
SH3BGRL3	Epithelial-M1	blue	0.0389494	0.28582	-0.0302414	0.057228	-0.044993	0.0317193
S100P	Epithelial-M1	blue	0.0443792	0.28548	-0.0264693	0.0153889	-0.0614855	0.0893055
CENPX	Epithelial-M1	blue	0.0412611	0.28476	-0.0251159	0.168609	-0.0589848	0.0244703
TRAPPC5	Epithelial-M1	blue	0.0459272	0.283806	-0.013594	0.0580709	-0.0743825	0.0475051
PSMA7	Epithelial-M1	blue	0.0817709	0.283659	0.0130926	0.110849	-0.0686794	0.0334055
EDF1	Epithelial-M1	blue	0.0598287	0.28276	0.0008372	0.0925613	-0.0630541	0.0459517
ETFB	Epithelial-M1	blue	0.0551344	0.282384	-0.00153411	0.0791467	-0.0667772	0.0519334
EIF3K	Epithelial-M1	blue	0.0460803	0.28173	-0.018687	0.0957385	-0.0693359	0.0581322
UQCR10	Epithelial-M1	blue	0.0466879	0.281554	-0.0164141	0.0895478	-0.0646641	0.0470371
COX4I1	Epithelial-M1	blue	0.039961	0.281316	-0.0237293	0.0809968	-0.0447205	0.0600082
TMEM160	Epithelial-M1	blue	0.0445622	0.281299	-0.0200234	0.128399	-0.0581874	0.0473614
S100A13	Epithelial-M1	blue	0.0371103	0.280204	-0.0160576	0.0405502	-0.0726801	0.02252
RHOC	Epithelial-M1	blue	0.0479954	0.280005	-0.00845917	0.0743517	-0.0651094	0.0431152
S100A10	Epithelial-M1	blue	0.0667726	0.279749	0.0203464	0.0500069	-0.0762086	0.0593905
ATOX1	Epithelial-M1	blue	0.0464502	0.279744	-0.0122238	0.085805	-0.0586087	0.0313325
MYL6	Epithelial-M1	blue	0.0603234	0.279726	-0.000472911	0.094418	-0.0526679	0.0614306
VWA1	Epithelial-M1	blue	0.0437916	0.278573	-0.000891257	0.055788	-0.0864276	0.0724861
UQCRFS1	Epithelial-M1	blue	0.0597314	0.277648	0.00605805	0.0881832	-0.0794835	0.0881618
S100A16	Epithelial-M1	blue	0.0589586	0.277575	-0.00299498	0.0353279	-0.0693378	0.0294449
ISG15	Epithelial-M1	blue	0.0357313	0.276408	-0.0338847	0.0545314	-0.0302959	0.0200285
TUBB3	Epithelial-M1	blue	0.0696722	0.27557	0.0305989	0.112467	-0.0644318	0.0448363
FXYD3	Epithelial-M1	blue	0.0689565	0.274617	0.0108196	0.0226957	-0.0690161	0.0227967
RNF181	Epithelial-M1	blue	0.0397772	0.274007	-0.0198776	0.0768188	-0.0641661	0.0528072
SNHG29	Epithelial-M1	blue	0.0554754	0.27358	-0.0108585	0.0972055	-0.0514338	0.0810085
TRAPPC6A	Epithelial-M1	blue	0.0488643	0.272685	0.00120251	0.0708448	-0.0666224	0.0492026
TMEM141	Epithelial-M1	blue	0.0582205	0.272484	-0.00751594	0.0584138	-0.0656032	0.0387255
PPDPF	Epithelial-M1	blue	0.0438674	0.272423	-0.00763598	0.0572314	-0.0745571	0.0466116
CARHSP1	Epithelial-M1	blue	0.0637941	0.271902	0.00901571	0.0841359	-0.058896	0.0348362
JPT1	Epithelial-M1	blue	0.0603988	0.270997	0.011618	0.254655	-0.0583169	0.0585146
MUC1	Epithelial-M1	blue	0.0517761	0.27092	-0.0091671	0.000600119	-0.0750205	0.0754488
FIS1	Epithelial-M1	blue	0.0483354	0.270416	-0.00179128	0.0707324	-0.0663802	0.0448783
TUBB4B	Epithelial-M1	blue	0.0478114	0.270291	-0.00414546	0.208096	-0.0604061	0.0877948
TUFM	Epithelial-M1	blue	0.0464925	0.269674	-0.00708587	0.081231	-0.0819524	0.0393028
ATP5MF	Epithelial-M1	blue	0.0575835	0.269285	-0.00864063	0.0976224	-0.0588791	0.0476002
RACK1	Epithelial-M1	blue	0.0490021	0.269009	-0.0137893	0.0669185	-0.0501186	0.0681444
TIMM13	Epithelial-M1	blue	0.0559472	0.268906	0.00760369	0.119192	-0.072474	0.0544412
CTSD	Epithelial-M1	blue	0.0529911	0.26887	0.000241286	0.00525492	-0.0829814	0.0479513
C19orf53	Epithelial-M1	blue	0.0633573	0.268831	0.0116143	0.102671	-0.0527229	0.0635615
TIMM17B	Epithelial-M1	blue	0.0561228	0.268558	-0.00997236	0.0876608	-0.0582287	0.0551822
KRT8	Epithelial-M1	blue	0.046555	0.267525	0.0103708	0.0399155	-0.0912147	0.0656875
DUSP23	Epithelial-M1	blue	0.0426534	0.267481	-0.0126559	0.0664377	-0.0632701	0.0538404
TMEM147	Epithelial-M1	blue	0.0520134	0.267218	-0.00466196	0.0883715	-0.0594658	0.0642529
TOMM7	Epithelial-M1	blue	0.0537471	0.267012	-0.0138418	0.0673977	-0.0484762	0.0630385
NR2F6	Epithelial-M1	blue	0.0685456	0.266954	0.0151551	0.105628	-0.0838272	0.0871023
CALY	Epithelial-M1	blue	0.0314563	0.266923	-0.027436	0.0481976	-0.0755268	0.012745
EIF6	Epithelial-M1	blue	0.0585301	0.266718	-0.00146056	0.0853281	-0.0535448	0.066154
ATP5F1D	Epithelial-M1	blue	0.0418611	0.26653	-0.00704541	0.0933944	-0.0477787	0.0526101
MRPL41	Epithelial-M1	blue	0.0586096	0.266206	-0.00150828	0.0871539	-0.07037	0.0566478
PSMB6	Epithelial-M1	blue	0.0588702	0.264786	0.00808863	0.10951	-0.0683272	0.0368676
FTL	Epithelial-M1	blue	0.00671717	0.264073	-0.073679	0.0049615	-0.0224558	0.0514958
TMEM238	Epithelial-M1	blue	0.0463695	0.263604	-0.0208011	0.0837814	-0.0654523	0.0574108
PAFAH1B3	Epithelial-M1	blue	0.0583572	0.263293	-0.000990363	0.124011	-0.0680225	0.0544672
ATP5F1E	Epithelial-M1	blue	0.0314486	0.262966	-0.0292487	0.067377	-0.0574684	0.0476061
CYBA	Epithelial-M1	blue	0.0234749	0.26267	-0.0406025	0.125375	-0.000697126	0.0200171
WFDC2	Epithelial-M1	blue	-0.000965986	0.262549	-0.0583356	0.021288	-0.0278203	-0.0286879
H3F3B	Epithelial-M1	blue	0.0599292	0.261717	-0.00851794	0.0785123	-0.0578391	0.103458
NDUFS7	Epithelial-M1	blue	0.0328561	0.260836	-0.0244609	0.078749	-0.0618031	0.0444861
FAU	Epithelial-M1	blue	0.0298047	0.260815	-0.0429733	0.0785856	-0.0266623	0.0723819
PFDN5	Epithelial-M1	blue	0.0312308	0.259972	-0.0413302	0.0610718	-0.0317066	0.0537649
NENF	Epithelial-M1	blue	0.0513865	0.259603	-0.00398265	0.105391	-0.0580349	0.0523949
CD151	Epithelial-M1	blue	0.0444197	0.259227	-0.012565	0.0341552	-0.0631619	0.0306288
COX7C	Epithelial-M1	blue	0.0478958	0.258593	-0.0114629	0.0807768	-0.0500814	0.0549324
EIF1	Epithelial-M1	blue	0.0131983	0.258314	-0.0604092	0.0394604	-0.0486944	0.089739
ASL	Epithelial-M1	blue	0.0634863	0.257468	0.00764066	0.0824529	-0.0733466	0.0530755
NDUFB10	Epithelial-M1	blue	0.0590354	0.257226	0.00536942	0.0794391	-0.0691434	0.0593843
COX5B	Epithelial-M1	blue	0.0469609	0.256841	-0.0116732	0.0883394	-0.0490002	0.0535675
ROMO1	Epithelial-M1	blue	0.0506096	0.256477	-0.0142944	0.0705959	-0.0467934	0.056609
ZNF593	Epithelial-M1	blue	0.0533533	0.256349	-0.0058218	0.0668507	-0.0683046	0.0639592
NAA38	Epithelial-M1	blue	0.0452852	0.256089	-0.00571273	0.105093	-0.0523525	0.0478702
UQCR11	Epithelial-M1	blue	0.0506677	0.256022	-0.0152931	0.0781902	-0.0622208	0.0549357
LGALS3BP	Epithelial-M1	blue	0.0598532	0.255993	0.0150071	0.0643256	-0.0815508	0.0474777
COX8A	Epithelial-M1	blue	0.0446879	0.25521	-0.0119137	0.118266	-0.0559595	0.0660517
PSMD8	Epithelial-M1	blue	0.042254	0.25431	-0.00242234	0.0975812	-0.0517317	0.0703582
NAA10	Epithelial-M1	blue	0.0589377	0.254074	0.015087	0.104141	-0.0605372	0.0503693
TSTA3	Epithelial-M1	blue	0.0567801	0.254044	-0.00559468	0.0731589	-0.0679149	0.0232693
HLA-C	Epithelial-M1	blue	0.0612097	0.253873	0.01582	0.0195593	-0.0566416	0.0376356
COMTD1	Epithelial-M1	blue	0.0392002	0.253398	-0.0111991	0.0472051	-0.0663929	0.0294648
PARK7	Epithelial-M1	blue	0.0683829	0.253188	0.0225747	0.104274	-0.0446134	0.0590279
ATP5MC1	Epithelial-M1	blue	0.0601963	0.25294	0.00249231	0.0897067	-0.052	0.055141
NDUFB2	Epithelial-M1	blue	0.0516937	0.25285	0.00784588	0.090402	-0.0687613	0.0552263
PHB	Epithelial-M1	blue	0.0618533	0.252717	-0.00436545	0.0845207	-0.0472098	0.0716422
ATP5MG	Epithelial-M1	blue	0.0607612	0.25233	-0.00135068	0.105581	-0.0541327	0.0543742
DPM3	Epithelial-M1	blue	0.0625593	0.252179	0.013589	0.0612593	-0.0728594	0.0490174
NEDD8	Epithelial-M1	blue	0.0424856	0.251521	0.00208793	0.0947502	-0.0515243	0.0401806
FKBP8	Epithelial-M1	blue	0.0507701	0.251425	0.00972564	0.0787642	-0.0620881	0.0638859
CST6	Epithelial-M1	blue	0.0597395	0.251354	-0.007246	0.0874782	-0.0515564	0.0329677
C19orf33	Epithelial-M1	blue	0.0711838	0.251066	0.0139	0.0213529	-0.0544385	0.0325817
FTH1	Epithelial-M1	blue	-0.00357668	0.250785	-0.0898066	-0.0161613	-0.0468483	0.0526059
PPIA	Epithelial-M1	blue	0.0597633	0.250481	0.0148558	0.121683	-0.0552288	0.0811099
NDUFB7	Epithelial-M1	blue	0.0561981	0.249813	-0.00519692	0.0761033	-0.0481971	0.0431669
LAMTOR2	Epithelial-M1	blue	0.0526507	0.249763	-0.0103053	0.067446	-0.0718013	0.0514967
P4HB	Epithelial-M1	blue	0.0783547	0.248896	0.0363952	0.0722938	-0.0755943	0.0647697
PRELID1	Epithelial-M1	blue	0.0604462	0.248333	-0.00416984	0.0989721	-0.0470226	0.068679
UXT	Epithelial-M1	blue	0.0449694	0.247617	0.00168573	0.0824931	-0.0624762	0.0547053
MGMT	Epithelial-M1	blue	0.0543284	0.24747	0.00210621	0.100288	-0.0508878	0.0528772
GPAA1	Epithelial-M1	blue	0.0475891	0.247403	-0.00306136	0.0856997	-0.0603232	0.041897
PSMC5	Epithelial-M1	blue	0.0758034	0.247008	0.0324102	0.0924037	-0.0651149	0.0412716
TFF3	Epithelial-M1	blue	-0.0274607	0.246977	-0.0899485	0.0254783	-0.0106213	0.0665391
ARL2	Epithelial-M1	blue	0.0475714	0.24684	-0.00672039	0.0858647	-0.071373	0.0397615
MTX1	Epithelial-M1	blue	0.0773537	0.24543	0.0129942	0.0871723	-0.0734206	0.0468639
EEF1G	Epithelial-M1	blue	0.0499907	0.245354	-0.00395534	0.083346	-0.054094	0.0709932
UQCC2	Epithelial-M1	blue	0.0579685	0.245042	0.00294514	0.118653	-0.0574409	0.0526529
RAB25	Epithelial-M1	blue	0.0582163	0.244073	0.00222037	0.0627682	-0.0730392	0.0577143
SMIM1	Epithelial-M1	blue	0.0420436	0.243994	-0.0253764	0.0296729	-0.0633641	0.048743
PSMB1	Epithelial-M1	blue	0.0494844	0.243132	-0.00702822	0.0899177	-0.057187	0.0408469
HLA-DRB1	Epithelial-M1	blue	0.041533	0.242868	0.00223862	0.0462447	-0.0355361	0.0316546
TIMM8B	Epithelial-M1	blue	0.0435245	0.24159	-0.00569316	0.0869958	-0.05011	0.038657
CLIC1	Epithelial-M1	blue	0.0602216	0.241174	0.0234357	0.0793696	-0.0592303	0.044871
MRPL40	Epithelial-M1	blue	0.0420975	0.2411	-0.00748277	0.0678666	-0.0564355	0.0532648
MIEN1	Epithelial-M1	blue	0.0481007	0.240942	-0.00408412	0.0635368	-0.0699026	0.0525121
VAMP5	Epithelial-M1	blue	0.0464815	0.240212	-0.00662373	0.0867155	-0.0505155	0.0640602
JOSD2	Epithelial-M1	blue	0.0435874	0.239681	-0.0178798	0.0646559	-0.0522733	0.0411098
PPP1R14B	Epithelial-M1	blue	0.0499581	0.238525	0.00313445	0.0948387	-0.0552639	0.0546519
CAPNS1	Epithelial-M1	blue	0.0583451	0.23841	0.00859284	0.0622969	-0.0479669	0.0568218
GABARAP	Epithelial-M1	blue	0.0612806	0.238304	0.012333	0.0643635	-0.0693365	0.0573553
GSDMD	Epithelial-M1	blue	0.0418126	0.238135	-0.0125309	0.0495903	-0.0577018	0.0512576
WDR13	Epithelial-M1	blue	0.0650037	0.23759	0.0127839	0.05237	-0.0670515	0.0740221
C1orf122	Epithelial-M1	blue	0.0461598	0.237475	0.00518749	0.0683635	-0.0539251	0.0534938
SIVA1	Epithelial-M1	blue	0.0391211	0.23699	-0.0207335	0.123304	-0.0455215	0.0523359
TECR	Epithelial-M1	blue	0.0521381	0.236857	-0.00425224	0.0833601	-0.0557356	0.0567738
BLOC1S1	Epithelial-M1	blue	0.0482412	0.236852	-0.0160876	0.0840124	-0.0574765	0.0554218
MRPL14	Epithelial-M1	blue	0.0542241	0.236561	-0.000632266	0.0771897	-0.0623268	0.0641125
MZT2A	Epithelial-M1	blue	0.0440296	0.235965	0.00069737	0.134465	-0.0441755	0.0589081
METTL26	Epithelial-M1	blue	0.038922	0.235627	-0.0169104	0.0807899	-0.0465068	0.0619061
HLA-DRB5	Epithelial-M1	blue	0.0613006	0.235363	0.00095695	0.0356297	-0.0529182	0.0272667
GRN	Epithelial-M1	blue	0.0587415	0.234681	0.0244232	0.0606868	-0.0721357	0.0489541
NECTIN2	Epithelial-M1	blue	0.0660429	0.233934	0.0118402	0.0661788	-0.0714438	0.0720266
PSMA6	Epithelial-M1	blue	0.0624796	0.233821	0.021641	0.0824294	-0.0517839	0.0544155
YPEL3	Epithelial-M1	blue	0.0521704	0.233515	0.0136315	0.036952	-0.0500597	0.0548772
SUMF2	Epithelial-M1	blue	0.0330873	0.23304	-0.00863643	0.0899146	-0.0347575	0.0450543
DYNLL1	Epithelial-M1	blue	0.0699746	0.232225	0.021839	0.109356	-0.0604832	0.037523
MAGED2	Epithelial-M1	blue	0.0417352	0.232109	0.0160112	0.0105698	-0.0572652	0.037696
POMP	Epithelial-M1	blue	0.0608391	0.232019	0.00854509	0.093097	-0.0489973	0.0527032
REX1BD	Epithelial-M1	blue	0.0508428	0.231805	-0.00236948	0.0585899	-0.0584905	0.0410202
NDUFV1	Epithelial-M1	blue	0.0483008	0.231588	0.00437947	0.103417	-0.0587402	0.0713626
PKM	Epithelial-M1	blue	0.0674113	0.231195	0.042848	0.0807759	-0.0794649	0.0597963
LAGE3	Epithelial-M1	blue	0.039412	0.231101	-0.00281749	0.0815874	-0.0512661	0.0533339
MT2A	Epithelial-M1	blue	0.0514124	0.23079	-0.00714857	0.0948694	-0.0365511	0.182115
ALKBH7	Epithelial-M1	blue	0.0352746	0.230664	-0.021157	0.0694725	-0.0557588	0.0577335
CHCHD10	Epithelial-M1	blue	0.0564124	0.230375	-0.00729146	0.0422937	-0.0546131	0.047504
AQP5	Epithelial-M1	blue	0.0177651	0.229517	-0.0269155	0.0490948	-0.0494424	0.011958
ARL6IP4	Epithelial-M1	blue	0.071601	0.229497	0.0397246	0.0844779	-0.0634976	0.0514786
PRSS8	Epithelial-M1	blue	0.0687227	0.228943	0.0295152	0.0538641	-0.0714949	0.0395841
H2AFJ	Epithelial-M1	blue	0.0718926	0.228605	0.0234343	0.0622508	-0.058189	0.0219716
IER3	Epithelial-M1	blue	0.0517184	0.228137	0.0123046	0.0710179	-0.0575049	0.210904
EIF4A1	Epithelial-M1	blue	0.0672203	0.228113	0.0204367	0.0973076	-0.0517785	0.0616691
CCDC167	Epithelial-M1	blue	0.0486169	0.227896	-0.00293735	0.0930904	-0.0462993	0.0326429
RNASE1	Epithelial-M1	blue	0.0587283	0.227853	0.0105535	0.137917	-0.0312379	0.102014
NDUFA4	Epithelial-M1	blue	0.0405818	0.227578	-0.00985381	0.062131	-0.0544391	0.0511613
HSPB1	Epithelial-M1	blue	0.0759261	0.227545	0.02773	0.061072	-0.0494877	0.0568776
SPATC1L	Epithelial-M1	blue	0.0332494	0.227506	0.00178657	0.0878372	-0.0538874	0.0447475
MRPL55	Epithelial-M1	blue	0.060781	0.227479	0.010556	0.0874962	-0.0668817	0.0516496
ERGIC3	Epithelial-M1	blue	0.0776317	0.227021	0.031439	0.0871815	-0.0687182	0.0689662
TSPO	Epithelial-M1	blue	0.046982	0.226637	-0.000800929	0.035101	-0.0689873	0.0363174
DDT	Epithelial-M1	blue	0.0424647	0.226595	-0.0117269	0.0669199	-0.0508135	0.0513408
ERP29	Epithelial-M1	blue	0.0781543	0.226478	0.0401971	0.0898943	-0.0403951	0.0576536
RER1	Epithelial-M1	blue	0.0561278	0.226001	0.00289797	0.0737769	-0.0634591	0.0561464
LMAN2	Epithelial-M1	blue	0.0465024	0.225947	0.00106998	0.0551583	-0.0550619	0.0674668
NUDT8	Epithelial-M1	blue	0.0347207	0.225871	-0.0228799	0.101959	-0.0478262	0.0385891
MRPL38	Epithelial-M1	blue	0.0524621	0.225749	0.00885223	0.078399	-0.0529848	0.0582334
NDUFAF8	Epithelial-M1	blue	0.0582255	0.225239	0.00267415	0.0866001	-0.0622587	0.0515312
SNRPD2	Epithelial-M1	blue	0.0535755	0.225076	0.0177673	0.110862	-0.0383463	0.0517912
MSRB2	Epithelial-M1	blue	0.0479036	0.224847	-0.00455415	0.0664221	-0.0384745	0.0466896
POLD4	Epithelial-M1	blue	0.0509966	0.224731	-0.000268896	0.0478153	-0.0633202	0.0414399
UBC	Epithelial-M1	blue	0.0670501	0.224692	0.0227324	0.031352	-0.0294771	0.0832941
SDF2L1	Epithelial-M1	blue	0.063682	0.224639	0.0240946	0.0911449	-0.0484707	0.0791024
POLR2J	Epithelial-M1	blue	0.0689955	0.224156	0.01932	0.0873576	-0.0528143	0.039172
LMNA	Epithelial-M1	blue	0.0781956	0.224152	0.0547467	0.0714533	-0.0902184	0.0908442
NPC2	Epithelial-M1	blue	0.0616999	0.224113	0.0167255	0.0907089	-0.0663329	0.0599804
MRPS34	Epithelial-M1	blue	0.0803129	0.223317	0.0467461	0.0899417	-0.0632746	0.0492424
SLC16A3	Epithelial-M1	blue	0.0791052	0.222369	0.047929	0.0216308	-0.0746953	0.0386865
NHP2	Epithelial-M1	blue	0.0404712	0.222359	-0.00440501	0.0911936	-0.0403646	0.0630836
SNU13	Epithelial-M1	blue	0.0419191	0.222034	-0.00812329	0.0713968	-0.0473487	0.0587436
ATP6V0C	Epithelial-M1	blue	0.0608309	0.221606	0.0172811	0.0568145	-0.066307	0.0497292
ECHS1	Epithelial-M1	blue	0.0610559	0.221292	0.019747	0.0661851	-0.061722	0.0375854
PLP2	Epithelial-M1	blue	0.0642939	0.220555	0.0230313	0.109648	-0.0673975	0.050842
NDUFS5	Epithelial-M1	blue	0.0540307	0.220099	0.00346462	0.0973586	-0.0570609	0.0524061
EXOSC4	Epithelial-M1	blue	0.0477065	0.219958	-0.00912514	0.0520357	-0.0454631	0.0443123
LSM7	Epithelial-M1	blue	0.0473427	0.219647	0.00856713	0.0845003	-0.0531451	0.056347
PUF60	Epithelial-M1	blue	0.0783139	0.21915	0.0388021	0.079141	-0.0597149	0.0685486
ATP5PO	Epithelial-M1	blue	0.028566	0.218912	-0.0136046	0.067442	-0.0623851	0.0275502
HLA-A	Epithelial-M1	blue	0.0439099	0.218804	0.00313869	0.0420637	-0.0234856	0.0286192
NACA	Epithelial-M1	blue	0.0582838	0.218664	0.0285313	0.0468557	-0.0638777	0.0539819
EIF3G	Epithelial-M1	blue	0.0633849	0.218366	0.0190195	0.0726511	-0.0462249	0.0506192
HINT1	Epithelial-M1	blue	0.0426942	0.21832	-0.0199091	0.0778802	-0.0433397	0.0476949
MUC20	Epithelial-M1	blue	0.0567339	0.218143	0.0152743	-0.00295542	-0.0613792	0.059167
ZNHIT1	Epithelial-M1	blue	0.0492622	0.217891	0.00940846	0.0671668	-0.0631202	0.0439454
SLPI	Epithelial-M1	blue	0.0102041	0.2176	-0.0364468	-0.00372159	-0.0681572	-0.00386718
ATP5IF1	Epithelial-M1	blue	0.0618576	0.2176	0.0219175	0.087331	-0.0566073	0.0443922
TMEM205	Epithelial-M1	blue	0.0463717	0.217075	0.00327878	0.0794003	-0.0455156	0.0392572
GSTZ1	Epithelial-M1	blue	0.0640516	0.216509	0.0120666	0.0957907	-0.0544044	0.0681361
SSR2	Epithelial-M1	blue	0.0495722	0.216081	0.0117892	0.0721239	-0.0542039	0.0478837
SERINC2	Epithelial-M1	blue	0.0619269	0.215165	0.0111941	0.035643	-0.0813426	0.0395067
PRMT1	Epithelial-M1	blue	0.0516314	0.215129	0.00456417	0.0992597	-0.041357	0.0553681
NAXE	Epithelial-M1	blue	0.0557489	0.215069	0.00970133	0.0867071	-0.0631545	0.0378713
FAM174C	Epithelial-M1	blue	0.0414496	0.214792	-0.00987467	0.0628161	-0.0529006	0.0402875
CD81	Epithelial-M1	blue	0.0515579	0.21438	0.011251	0.0462588	-0.0684848	0.0444263
WDR83OS	Epithelial-M1	blue	0.0370986	0.21417	-0.0156615	0.0498407	-0.0407756	0.0407728
FBXW5	Epithelial-M1	blue	0.0412148	0.21379	0.00659757	0.0647464	-0.0511424	0.0506278
BAD	Epithelial-M1	blue	0.0427963	0.213179	-0.0086439	0.0807199	-0.0450043	0.039396
GIPC1	Epithelial-M1	blue	0.0684563	0.21271	0.0236392	0.0746339	-0.0508054	0.0649825
OXLD1	Epithelial-M1	blue	0.0521768	0.212632	0.0122292	0.0615083	-0.0531557	0.055615
UQCRH	Epithelial-M1	blue	0.0524789	0.212547	-0.00125839	0.0838917	-0.047294	0.05463
SRM	Epithelial-M1	blue	0.0514954	0.212368	0.00313673	0.0665097	-0.0403953	0.0356787
PPIB	Epithelial-M1	blue	0.0650234	0.2118	0.0310782	0.0817211	-0.050648	0.0369289
ARHGDIA	Epithelial-M1	blue	0.0593006	0.211536	0.0189545	0.0805663	-0.0559507	0.0567535
G6PD	Epithelial-M1	blue	0.0570626	0.211354	0.0185018	0.091019	-0.0684558	0.0643865
FIBP	Epithelial-M1	blue	0.0454604	0.211346	-0.000639433	0.0849076	-0.0541785	0.0572386
UQCRQ	Epithelial-M1	blue	0.0620328	0.210939	0.0127436	0.0842491	-0.0582822	0.0454922
UCP2	Epithelial-M1	blue	0.0603162	0.210832	0.018568	0.0893873	-0.0474067	0.0485415
ATP5MPL	Epithelial-M1	blue	0.0494214	0.210574	-0.00011914	0.0825776	-0.0441136	0.0490113
RALY	Epithelial-M1	blue	0.0743201	0.210307	0.0473062	0.103737	-0.0731309	0.0555964
NTHL1	Epithelial-M1	blue	0.0414845	0.209756	0.00130996	0.0758502	-0.0561402	0.0584132
IFI6	Epithelial-M1	blue	0.0574135	0.209244	0.0134572	0.0673733	-0.0434243	-0.00385664
PSMB5	Epithelial-M1	blue	0.0725789	0.209041	0.0329472	0.0778752	-0.0623733	0.0498039
ERI3	Epithelial-M1	blue	0.049809	0.208391	0.0176412	0.0851377	-0.0523624	0.0484403
PHLDA2	Epithelial-M1	blue	0.06087	0.208264	0.0117849	0.057459	-0.0623786	0.0507239
SURF1	Epithelial-M1	blue	0.0506702	0.208183	0.00266071	0.0632481	-0.0413087	0.0549236
COX7B	Epithelial-M1	blue	0.0418871	0.208126	-0.0117408	0.0644676	-0.0456922	0.0374893
ATP5PF	Epithelial-M1	blue	0.0570298	0.207662	0.00550786	0.085012	-0.0482872	0.0378365
LCN2	Epithelial-M1	blue	0.0426878	0.207505	-0.010478	-0.0469859	-0.047056	-0.0137835
TSPAN1	Epithelial-M1	blue	0.0449145	0.207502	-0.000487217	-0.0254662	-0.0609761	-0.00419416
ATP5MC2	Epithelial-M1	blue	0.066619	0.207421	0.0142422	0.0638337	-0.0326066	0.0604813
AGTRAP	Epithelial-M1	blue	0.0579027	0.207066	0.0124222	0.0538779	-0.0580914	0.0430987
DPP7	Epithelial-M1	blue	0.0460425	0.207004	0.000266913	0.0298559	-0.043396	0.0434714
TAF10	Epithelial-M1	blue	0.0382411	0.20674	-0.00288116	0.0740756	-0.0336397	0.0642188
PSMD4	Epithelial-M1	blue	0.103987	0.206573	0.0792299	0.0946858	-0.065126	0.0418828
FAM207A	Epithelial-M1	blue	0.0612903	0.206553	0.014985	0.0850629	-0.0391182	0.0535602
SELENOM	Epithelial-M1	blue	0.0354173	0.2065	-0.0119396	0.0135789	-0.0310557	0.040436
CDK16	Epithelial-M1	blue	0.0905322	0.206315	0.0455386	0.0870233	-0.0722631	0.0703186
TYMP	Epithelial-M1	blue	0.0448442	0.205996	-0.00516094	0.0288321	-0.0359112	0.0192468
SERPINB6	Epithelial-M1	blue	0.0662723	0.205781	0.0209908	0.0751453	-0.0614953	0.0534408
MRPL20	Epithelial-M1	blue	0.0540605	0.205513	0.0238774	0.0826332	-0.0505618	0.0472075
GALK1	Epithelial-M1	blue	0.0459454	0.205394	-0.00568495	0.0560106	-0.0559714	0.0218104
PMVK	Epithelial-M1	blue	0.0484549	0.205191	0.00135232	0.0865287	-0.0598916	0.0396517
IMP4	Epithelial-M1	blue	0.048922	0.205036	0.00173144	0.0729061	-0.0459761	0.0406946
AUP1	Epithelial-M1	blue	0.059387	0.204855	0.0200728	0.0753397	-0.0565634	0.0605013
SFN	Epithelial-M1	blue	0.0602298	0.204469	0.0247366	0.11622	-0.0644043	0.0364242
EIF5A	Epithelial-M1	blue	0.0443395	0.204234	0.00869785	0.0949728	-0.0265382	0.0551186
UQCC3	Epithelial-M1	blue	0.0490734	0.203802	-0.00375673	0.0779562	-0.0478456	0.0397425
GAS5	Epithelial-M1	blue	0.0653716	0.20374	0.0098196	0.0484873	-0.0418168	0.0766801
FXYD5	Epithelial-M1	blue	0.0479847	0.202943	-0.00476295	0.0424813	-0.0435134	0.0343483
CAPS	Epithelial-M1	blue	0.0384787	0.202786	-0.0027535	0.0117182	-0.047193	0.0233364
PDXK	Epithelial-M1	blue	0.0746399	0.202066	0.0328818	0.0596391	-0.0528864	0.0550151
COX6A1	Epithelial-M1	blue	0.0289173	0.202017	-0.0109071	0.0671265	-0.0405769	0.0493754
RAB5C	Epithelial-M1	blue	0.0731186	0.201903	0.0328983	0.0652633	-0.0601337	0.0573472
RAB13	Epithelial-M1	blue	0.0838114	0.201728	0.0691478	0.118972	-0.0758895	0.0495293
SPINT1	Epithelial-M1	blue	0.0699591	0.201601	0.0342586	0.0395556	-0.0756451	0.0460496
CLDN7	Epithelial-M1	blue	0.0821786	0.201466	0.0489985	0.078022	-0.0542819	0.0485117
PNKD	Epithelial-M1	blue	0.0569377	0.201437	0.0108159	0.070655	-0.0467629	0.04505
CTSA	Epithelial-M1	blue	0.067515	0.201435	0.0252882	0.0513995	-0.052075	0.0427346
TMEM258	Epithelial-M1	blue	0.0358861	0.201151	-0.0189352	0.0641403	-0.0371547	0.0424341
COA3	Epithelial-M1	blue	0.0527985	0.200673	-0.00385719	0.0697894	-0.0554864	0.0335435
UBL5	Epithelial-M1	blue	0.059075	0.20065	-0.00571865	0.0627808	-0.0487688	0.0505655
GPS1	Epithelial-M1	blue	0.0583986	0.2001	0.0195461	0.0911968	-0.0552298	0.0544819
CYBC1	Epithelial-M1	blue	0.0600141	0.199475	0.024571	0.0864684	-0.0596814	0.0543797
SF3B5	Epithelial-M1	blue	0.0419642	0.19819	-0.00443745	0.0672752	-0.034897	0.0479947
TAPBP	Epithelial-M1	blue	0.0851251	0.19805	0.0586307	0.0423431	-0.0491033	0.0766058
CTAG2	Epithelial-M1	blue	0.0385827	0.198024	-0.00997353	0.0656919	-0.0575966	0.0462961
MRPL27	Epithelial-M1	blue	0.0520916	0.197751	0.00521175	0.0736178	-0.0311962	0.0570159
S100A14	Epithelial-M1	blue	0.0841994	0.197667	0.0465892	-0.00514504	-0.0587416	0.0226315
PAGE5	Epithelial-M1	blue	0.0451815	0.197385	0.00387236	0.0749697	-0.0473432	0.051718
VPS25	Epithelial-M1	blue	0.0633127	0.19736	0.00574718	0.0553009	-0.0500381	0.0390042
PRDX6	Epithelial-M1	blue	0.0411424	0.197247	-0.0101906	0.0674452	-0.0375949	0.0448266
BCAP31	Epithelial-M1	blue	0.0723186	0.196301	0.0470436	0.0716388	-0.0671596	0.032553
SNF8	Epithelial-M1	blue	0.0562994	0.19534	0.0123037	0.0807018	-0.0412927	0.0583208
FDPS	Epithelial-M1	blue	0.0744718	0.194679	0.0340958	0.112865	-0.0489079	0.0347028
JTB	Epithelial-M1	blue	0.0740938	0.194675	0.0315478	0.0777733	-0.0535874	0.0618453
PTRH1	Epithelial-M1	blue	0.0466322	0.193928	0.012323	0.0476527	-0.0483781	0.0420186
EVA1B	Epithelial-M1	blue	0.0515239	0.193795	0.00387429	0.0540885	-0.0471075	0.017639
METRN	Epithelial-M1	blue	0.058545	0.193438	0.0120142	0.0658557	-0.0598413	0.0344838
NUDT14	Epithelial-M1	blue	0.0405081	0.193157	-0.00619042	0.0613058	-0.0641888	0.040115
RPP21	Epithelial-M1	blue	0.0422815	0.193079	0.00344193	0.0721981	-0.0420908	0.0304794
MRPS17	Epithelial-M1	blue	0.0738996	0.192823	0.0287248	0.0971632	-0.0325463	0.0464935
NME1	Epithelial-M1	blue	0.0565365	0.192682	0.00823758	0.0746966	-0.035077	0.0454083
TXNL4A	Epithelial-M1	blue	0.049515	0.192627	0.0154559	0.0735857	-0.0585828	0.0537001
TXNDC17	Epithelial-M1	blue	0.0570983	0.192307	0.0030019	0.101057	-0.0452653	0.0563277
ISOC2	Epithelial-M1	blue	0.0491054	0.192293	0.012835	0.0743863	-0.0498214	0.0315093
SDC1	Epithelial-M1	blue	0.0861269	0.192098	0.0539664	0.0955035	-0.0573717	0.0808204
C7orf50	Epithelial-M1	blue	0.0442693	0.191725	0.00536816	0.101774	-0.0449549	0.0272464
NDUFS3	Epithelial-M1	blue	0.0615039	0.191628	0.0201448	0.0988878	-0.0510576	0.0493395
EFNA1	Epithelial-M1	blue	0.052714	0.191521	0.0195204	0.043711	-0.0448323	0.158712
NOSIP	Epithelial-M1	blue	0.0438745	0.191302	-0.00373421	0.0722531	-0.0464601	0.028961
TLE5	Epithelial-M1	blue	0.0641213	0.19128	0.0243255	0.0539834	-0.037835	0.0424579
BSG	Epithelial-M1	blue	0.06673	0.191178	0.0192006	0.0673546	-0.0409778	0.0442445
SELENOH	Epithelial-M1	blue	0.0555097	0.190674	0.0125097	0.0642999	-0.041943	0.0458269
CLTB	Epithelial-M1	blue	0.0576402	0.190314	0.0236991	0.052003	-0.0590646	0.0345085
RBIS	Epithelial-M1	blue	0.0444385	0.190305	0.0107805	0.0802957	-0.0603876	0.040856
SYNGR2	Epithelial-M1	blue	0.0820615	0.189753	0.0422911	0.0498475	-0.0528142	0.0462103
SRD5A3	Epithelial-M1	blue	0.0623591	0.189718	0.020245	0.0258825	-0.0599006	0.0386364
UBA1	Epithelial-M1	blue	0.0911629	0.189522	0.0560968	0.0630112	-0.0493381	0.0649645
C12orf57	Epithelial-M1	blue	0.0395529	0.189508	-0.0073119	0.060683	-0.0323239	0.0395448
YIF1A	Epithelial-M1	blue	0.0515595	0.189417	0.00386133	0.0436411	-0.0463345	0.0498501
TBCB	Epithelial-M1	blue	0.0443271	0.189407	0.00156212	0.0700114	-0.0585202	0.052173
PPP1CA	Epithelial-M1	blue	0.0603655	0.189122	0.0156211	0.0983083	-0.0391746	0.0480138
ATP6V0E1	Epithelial-M1	blue	0.060952	0.188518	0.0136067	0.0416583	-0.039958	0.0217852
LDHA	Epithelial-M1	blue	0.0694849	0.18851	0.0382202	0.0992399	-0.0516712	0.0509556
IDH3G	Epithelial-M1	blue	0.0591867	0.188415	0.0101538	0.0588927	-0.0485199	0.0497413
MINCR	Epithelial-M1	blue	0.0401969	0.188336	0.0122736	0.0289599	-0.0606969	0.0541991
CHMP2A	Epithelial-M1	blue	0.072787	0.187883	0.0492705	0.0593654	-0.0615527	0.0370395
NUDT1	Epithelial-M1	blue	0.0425221	0.187819	0.0121776	0.166774	-0.0445503	0.0399854
CCNI	Epithelial-M1	blue	0.0953872	0.187807	0.0509807	0.0946791	-0.0675565	0.0795567
ATP6V1F	Epithelial-M1	blue	0.0470631	0.187703	0.00999976	0.0529496	-0.0429819	0.0276798
TXN	Epithelial-M1	blue	0.0505295	0.187655	0.0153776	0.0692878	-0.0452121	0.0622005
NDUFA3	Epithelial-M1	blue	0.0210177	0.187613	-0.0173106	0.0501263	-0.0351841	0.0342328
ELP5	Epithelial-M1	blue	0.0601711	0.187607	0.0138382	0.0842061	-0.0483068	0.0398826
MCRIP1	Epithelial-M1	blue	0.0458248	0.187502	0.0130608	0.0565677	-0.0575007	0.0545607
IFI27	Epithelial-M1	blue	0.055041	0.187495	-0.00115047	0.0679726	-0.018689	0.00537754
UFC1	Epithelial-M1	blue	0.0582551	0.187439	0.0200845	0.0680813	-0.0396018	0.0551252
HSD17B10	Epithelial-M1	blue	0.0427556	0.187431	0.0103954	0.0779889	-0.0520537	0.0516645
WBP1	Epithelial-M1	blue	0.0345022	0.187188	-0.0129286	0.0531336	-0.0366008	0.040317
TRAPPC1	Epithelial-M1	blue	0.0589469	0.187039	0.0125883	0.0691871	-0.0489466	0.0332891
HLA-DQB1	Epithelial-M1	blue	0.0515787	0.187003	0.00614547	0.0408455	-0.0210447	0.0455699
STUB1	Epithelial-M1	blue	0.057112	0.185709	0.020922	0.0755968	-0.0501457	0.0560055
HINT2	Epithelial-M1	blue	0.0493992	0.185384	0.0138317	0.0894106	-0.0433874	0.0470636
MYL12B	Epithelial-M1	blue	0.0693425	0.185319	0.0403938	0.0613894	-0.04666	0.0529445
OST4	Epithelial-M1	blue	0.0485986	0.184622	-0.00205622	0.0410721	-0.0579677	0.035459
UQCRB	Epithelial-M1	blue	0.0711419	0.184603	0.0430786	0.0745555	-0.0376277	0.0503009
DSTN	Epithelial-M1	blue	0.0903249	0.184545	0.0542181	0.0490975	-0.0678305	0.0576778
EIF4EBP1	Epithelial-M1	blue	0.0494656	0.184475	0.0073946	0.0731813	-0.0461559	0.0550001
PLEKHF1	Epithelial-M1	blue	0.0609797	0.184465	0.0333586	0.0586881	-0.0559593	0.0858314
VEGFB	Epithelial-M1	blue	0.0595758	0.184032	0.0274154	0.0757592	-0.0552876	0.0494125
FAM3A	Epithelial-M1	blue	0.0378564	0.183943	0.00990244	0.0458773	-0.0634858	0.0437251
BRI3	Epithelial-M1	blue	0.0505979	0.183342	-0.00108657	0.0337015	-0.0480346	0.0589186
PGAM1	Epithelial-M1	blue	0.0513157	0.183088	0.00356065	0.0847822	-0.0504922	0.0449133
SLC39A4	Epithelial-M1	blue	0.0531726	0.18298	0.00947423	0.0503147	-0.038475	0.0345913
PSME2	Epithelial-M1	blue	0.0491824	0.182965	0.0164963	0.0909551	-0.0386183	0.0205716
SLC25A39	Epithelial-M1	blue	0.0565258	0.182409	0.0124853	0.0797312	-0.05453	0.0451996
MEA1	Epithelial-M1	blue	0.050277	0.182323	0.0165904	0.0767232	-0.056526	0.0416867
WDR54	Epithelial-M1	blue	0.054256	0.182316	0.0037997	0.0990161	-0.0543627	0.0443434
TALDO1	Epithelial-M1	blue	0.0578644	0.182144	0.0196131	0.0725877	-0.0462827	0.0314887
AAMDC	Epithelial-M1	blue	0.0440953	0.18207	0.0054135	0.0849732	-0.0566059	0.0295181
SOD1	Epithelial-M1	blue	0.0870488	0.181944	0.0571473	0.0864534	-0.0493608	0.0575678
TPT1	Epithelial-M1	blue	0.0283707	0.181891	-0.0202263	0.0368464	-0.0513329	0.0441296
CYHR1	Epithelial-M1	blue	0.0485721	0.181831	0.004041	0.0497541	-0.0463584	0.0401457
FLOT1	Epithelial-M1	blue	0.0748118	0.181783	0.0358856	0.0928215	-0.0439714	0.0758674
RRAS	Epithelial-M1	blue	0.0515677	0.181655	0.00475125	0.0265764	-0.0385519	0.0434918
CCT7	Epithelial-M1	blue	0.0610208	0.181212	0.0273029	0.0775318	-0.0376817	0.0470908
PSMD3	Epithelial-M1	blue	0.0643305	0.181139	0.0246617	0.0755871	-0.0462389	0.0521249
SLC25A6	Epithelial-M1	blue	0.0389907	0.181131	0.00130482	0.0541927	-0.0467639	0.0442917
PSMB7	Epithelial-M1	blue	0.0632426	0.181096	0.0172569	0.0634125	-0.0363101	0.0434682
UROS	Epithelial-M1	blue	0.0476037	0.181005	0.00425997	0.0551151	-0.0440973	0.0454999
AKR1A1	Epithelial-M1	blue	0.0509297	0.180966	0.0123864	0.0410507	-0.0504496	0.0214951
MACROD1	Epithelial-M1	blue	0.032394	0.18093	-0.00552972	0.0464227	-0.0547535	0.0369744
SNRPE	Epithelial-M1	blue	0.0579988	0.18089	0.0232556	0.0953715	-0.0492141	0.0555499
LRPAP1	Epithelial-M1	blue	0.0704575	0.180794	0.0360188	0.0582286	-0.0552144	0.0490743
CXCL17	Epithelial-M1	blue	0.0301924	0.180651	-0.00190732	0.053371	-0.0616277	0.0404116
TMEM53	Epithelial-M1	blue	0.0449571	0.18042	0.00242288	0.0346152	-0.048363	0.034995
TSPAN6	Epithelial-M1	blue	0.0714232	0.180353	0.0475166	0.0621395	-0.0586211	0.0237132
MRPS18A	Epithelial-M1	blue	0.0460166	0.180293	0.00176705	0.0625354	-0.051479	0.0379869
NDUFB9	Epithelial-M1	blue	0.0685497	0.18022	0.0363221	0.0726973	-0.0656925	0.0484591
PDLIM1	Epithelial-M1	blue	0.0572122	0.179991	0.0175529	0.0842955	-0.0423782	0.0596072
PIN4	Epithelial-M1	blue	0.0565793	0.179927	0.0155619	0.0678707	-0.0440234	0.040193
PLPP2	Epithelial-M1	blue	0.0314449	0.179733	0.00580166	0.0539829	-0.049143	0.0430923
DUS1L	Epithelial-M1	blue	0.0611569	0.179625	0.0334005	0.0695874	-0.0482068	0.0627989
PRAF2	Epithelial-M1	blue	0.0467485	0.179574	0.00597635	0.0461344	-0.0624722	0.042721
CIAO2B	Epithelial-M1	blue	0.0460551	0.179411	-0.00351986	0.0614736	-0.0337934	0.0624918
LY6K	Epithelial-M1	blue	0.043227	0.179005	-0.00335204	0.0110876	-0.0573065	0.0282435
MRPS24	Epithelial-M1	blue	0.0539347	0.17894	0.0165326	0.0568433	-0.0486915	0.0524919
SLC49A3	Epithelial-M1	blue	0.0525216	0.178911	0.0158443	0.0660076	-0.0488444	0.0526083
ATP5MD	Epithelial-M1	blue	0.0396613	0.178643	-0.00845327	0.0657652	-0.0508309	0.0299229
LAMTOR1	Epithelial-M1	blue	0.0430275	0.178352	0.00839218	0.0525445	-0.0469946	0.0424508
CISD3	Epithelial-M1	blue	0.0556914	0.178165	0.0244805	0.0601447	-0.0393634	0.0341283
DPM2	Epithelial-M1	blue	0.0417535	0.177987	0.0055647	0.0634612	-0.0535961	0.0268415
B3GAT3	Epithelial-M1	blue	0.0350108	0.177651	-0.000101011	0.0523956	-0.0557699	0.0337408
NUBP2	Epithelial-M1	blue	0.0504131	0.177432	0.011354	0.0719184	-0.0578979	0.0439397
ANTKMT	Epithelial-M1	blue	0.0392821	0.177376	-0.00399932	0.0681761	-0.0318778	0.0270137
ANAPC16	Epithelial-M1	blue	0.0549131	0.177185	0.015818	0.0572789	-0.0391384	0.0342726
TNFRSF12A	Epithelial-M1	blue	0.0560914	0.17713	0.0322215	0.0250287	-0.035788	0.045923
AGR2	Epithelial-M1	blue	0.0371152	0.177078	-0.00907366	0.0139233	-0.0488199	0.00290032
ADAM15	Epithelial-M1	blue	0.0643012	0.177038	0.030574	0.099552	-0.0571701	0.0413099
NMRAL1	Epithelial-M1	blue	0.051398	0.176537	0.0121913	0.0530202	-0.0366753	0.0390286
CSRP1	Epithelial-M1	blue	0.066745	0.176169	0.0208383	0.0734017	-0.0502045	0.0506158
NDUFA1	Epithelial-M1	blue	0.0513461	0.17609	0.00370513	0.0496291	-0.0442525	0.0400707
PFKL	Epithelial-M1	blue	0.0722954	0.175918	0.0375247	0.0860895	-0.0431605	0.0605389
PAXX	Epithelial-M1	blue	0.0430565	0.175899	0.00401522	0.0804602	-0.0460147	0.0392708
FUNDC2	Epithelial-M1	blue	0.0563298	0.175792	0.00716567	0.0577204	-0.0551414	0.0342459
TIMM10	Epithelial-M1	blue	0.0425731	0.175791	-0.000508593	0.0925941	-0.0368463	0.0420138
HSBP1	Epithelial-M1	blue	0.0558082	0.175758	0.019461	0.0674522	-0.0548639	0.0409011
RAMP1	Epithelial-M1	blue	0.0370206	0.175578	-0.00100634	0.0369908	-0.0417094	0.0272258
OTUB1	Epithelial-M1	blue	0.052181	0.175526	0.0192567	0.0766484	-0.0468923	0.0434818
GCHFR	Epithelial-M1	blue	0.0254637	0.175383	-0.0145049	0.11698	-0.0289051	0.0236308
UBE2M	Epithelial-M1	blue	0.053495	0.175257	0.0147526	0.0785582	-0.0509655	0.0462267
GAA	Epithelial-M1	blue	0.0555187	0.175195	0.0207007	0.0536172	-0.0494342	0.0592231
DGCR6L	Epithelial-M1	blue	0.046775	0.174977	-0.00884557	0.0727474	-0.0547389	0.0408706
MRPL43	Epithelial-M1	blue	0.0337239	0.174972	0.00263204	0.0602041	-0.0458576	0.051641
MAP2K2	Epithelial-M1	blue	0.0419753	0.174886	0.000769769	0.0668556	-0.0527836	0.0379552
AC027644.3	Epithelial-M1	blue	0.0438252	0.174885	0.0202654	0.0271975	-0.0386304	0.0253647
ECH1	Epithelial-M1	blue	0.047221	0.174851	0.0172677	0.0539357	-0.0531966	0.0420415
RNASEH2C	Epithelial-M1	blue	0.0386594	0.17475	-0.0116692	0.090222	-0.0320656	0.0300001
MCTS1	Epithelial-M1	blue	0.066593	0.174531	0.0288055	0.0673482	-0.0470868	0.0207398
ITGB4	Epithelial-M1	blue	0.0715388	0.174413	0.0472599	0.0439131	-0.069401	0.0296368
TMED9	Epithelial-M1	blue	0.0799785	0.174389	0.0584508	0.0490363	-0.0490157	0.0459274
MRPS12	Epithelial-M1	blue	0.0449724	0.174104	-0.012416	0.0731556	-0.028472	0.0464294
RAB34	Epithelial-M1	blue	0.0545035	0.173826	0.00425651	0.0722538	-0.0353474	0.0397009
TMEM219	Epithelial-M1	blue	0.0320033	0.173661	-0.0143416	0.0493571	-0.0440785	0.0389703
VGLL4	Epithelial-M1	blue	0.103501	0.173635	0.0799018	0.0737943	-0.0486371	0.0836564
SPRY1	Epithelial-M1	blue	0.0671441	0.173632	0.0380573	0.0756429	-0.0473648	0.0614744
SRA1	Epithelial-M1	blue	0.0444093	0.173328	0.00599855	0.0484178	-0.0367607	0.0326686
NDUFB8	Epithelial-M1	blue	0.0456105	0.172886	0.014335	0.074331	-0.0330198	0.0338996
PYCR1	Epithelial-M1	blue	0.0525718	0.172322	0.0219969	0.0631358	-0.0515754	0.053856
SHARPIN	Epithelial-M1	blue	0.0481395	0.172268	0.0140441	0.051505	-0.0488589	0.0379373
POLE4	Epithelial-M1	blue	0.0480728	0.172125	0.0119679	0.0886218	-0.0467575	0.0461991
COX5A	Epithelial-M1	blue	0.0375396	0.171862	-0.000901764	0.0678101	-0.0438221	0.0420445
PFN1	Epithelial-M1	blue	0.0601287	0.171806	0.021669	0.0872522	-0.013726	0.0533941
SNRPB	Epithelial-M1	blue	0.051371	0.171736	0.00766126	0.108709	-0.0309273	0.0520671
UQCRC1	Epithelial-M1	blue	0.0721962	0.171583	0.0274093	0.0973756	-0.0630946	0.055427
CCS	Epithelial-M1	blue	0.0394452	0.171567	-0.00385691	0.0362796	-0.0449432	0.0327167
ADRM1	Epithelial-M1	blue	0.0593074	0.171071	0.0198392	0.061696	-0.0443924	0.0409223
TRAPPC2L	Epithelial-M1	blue	0.0411725	0.171053	0.00939607	0.047665	-0.0292542	0.0273437
MICOS10	Epithelial-M1	blue	0.0552667	0.170189	0.0124863	0.0682236	-0.0468011	0.0281351
CYC1	Epithelial-M1	blue	0.0402437	0.170074	-0.00628827	0.056154	-0.0355328	0.0375379
MRPL57	Epithelial-M1	blue	0.0418011	0.169632	-0.00368937	0.0733865	-0.0448093	0.0467919
DYNLRB1	Epithelial-M1	blue	0.058623	0.169487	0.0131732	0.0467785	-0.0473053	0.0563592
SSNA1	Epithelial-M1	blue	0.04164	0.169142	0.00352232	0.0681626	-0.0446862	0.0378922
HAX1	Epithelial-M1	blue	0.0588827	0.169083	0.00503535	0.0667326	-0.0473935	0.0325171
PHLDA3	Epithelial-M1	blue	0.0539571	0.168852	0.0161643	0.0113917	-0.0466163	0.0506372
ZNRD2	Epithelial-M1	blue	0.0387009	0.168619	-0.00632048	0.0514301	-0.0349805	0.0259422
RASSF7	Epithelial-M1	blue	0.0384014	0.168555	0.00598668	0.0461862	-0.0464926	0.04795
NDUFS2	Epithelial-M1	blue	0.0743592	0.168438	0.0511275	0.0781177	-0.0413874	0.0404635
MRPL36	Epithelial-M1	blue	0.0488794	0.168099	0.000213803	0.0623009	-0.0372646	0.0528581
CTSZ	Epithelial-M1	blue	0.0926594	0.167981	0.0626696	0.0551281	-0.0527841	0.0611638
MRPL52	Epithelial-M1	blue	0.0426299	0.16786	-0.000400427	0.0670062	-0.0398742	0.0292876
PSMB8	Epithelial-M1	blue	0.0674177	0.167715	0.0250072	0.0614925	-0.0330647	0.0271318
CRABP2	Epithelial-M1	blue	0.0529638	0.167662	0.0303981	0.0427305	-0.059879	0.0270075
SLC50A1	Epithelial-M1	blue	0.067617	0.167633	0.0422859	0.0589394	-0.0565051	0.0628166
ARPC1B	Epithelial-M1	blue	0.0700525	0.167451	0.040056	0.0723965	-0.0447021	0.0520965
CSAG1	Epithelial-M1	blue	0.0439337	0.167306	0.00174122	0.0445202	-0.0359287	0.0444043
RAN	Epithelial-M1	blue	0.0584164	0.167148	0.0214228	0.107965	-0.0458287	0.0405705
F12	Epithelial-M1	blue	0.0445491	0.167113	-0.00149703	0.0481905	-0.0410407	0.0316946
CKB	Epithelial-M1	blue	0.0471363	0.166884	0.00270106	0.0765952	-0.0499855	0.022018
YBEY	Epithelial-M1	blue	0.0375293	0.166683	0.00292796	0.0270336	-0.0491761	0.0570527
MVB12A	Epithelial-M1	blue	0.0531958	0.166631	0.00641659	0.0769945	-0.0296602	0.0259128
SWI5	Epithelial-M1	blue	0.0414603	0.166248	0.00194003	0.0537197	-0.0440108	0.0408531
NME3	Epithelial-M1	blue	0.035103	0.166055	-0.0110743	0.0347948	-0.0527301	0.028141
AGPAT2	Epithelial-M1	blue	0.0291991	0.166019	-0.00251815	0.0354642	-0.0413791	0.0415302
DMAC1	Epithelial-M1	blue	0.0581297	0.166013	0.0277326	0.0620127	-0.0375776	0.040479
HLA-DRA	Epithelial-M1	blue	0.0337415	0.165775	-0.00463783	0.0336938	-0.0130892	-0.000827839
ZG16B	Epithelial-M1	blue	0.0255933	0.16569	-0.0178718	0.00826347	-0.0422939	0.00325311
GET3	Epithelial-M1	blue	0.0254861	0.165352	-0.00601049	0.0587995	-0.0305387	0.0319944
ATP5MC3	Epithelial-M1	blue	0.0518274	0.165309	0.00540684	0.0760886	-0.0484871	0.0357476
TMC6	Epithelial-M1	blue	0.0539649	0.165241	0.0230913	0.0404773	-0.046575	0.0390587
MAD2L2	Epithelial-M1	blue	0.0418175	0.164642	0.0128915	0.0763059	-0.0289453	0.0303537
DAD1	Epithelial-M1	blue	0.0325706	0.164476	-0.000687671	0.0451389	-0.0325733	0.038822
ZNF524	Epithelial-M1	blue	0.0349898	0.164434	-0.00142884	0.0445628	-0.0442626	0.0256975
MDH2	Epithelial-M1	blue	0.0504721	0.164425	0.0151559	0.0652941	-0.0550133	0.0348824
ASPSCR1	Epithelial-M1	blue	0.0549533	0.164284	0.029289	0.0623238	-0.052428	0.0594142
ZNF428	Epithelial-M1	blue	0.0549405	0.16392	0.0219142	0.0510153	-0.0356314	0.044939
MFSD3	Epithelial-M1	blue	0.0408846	0.163879	0.0092296	0.0339585	-0.0619333	0.0295936
PET100	Epithelial-M1	blue	0.0361251	0.163749	-0.000314768	0.0512581	-0.0384534	0.0361933
PEX16	Epithelial-M1	blue	0.0456834	0.163606	0.000868536	0.0391746	-0.0290558	0.0203686
NDUFC2	Epithelial-M1	blue	0.0332259	0.163561	-0.00399431	0.0571735	-0.0388261	0.0344444
PRDX1	Epithelial-M1	blue	0.0510248	0.163224	0.0228985	0.0546981	-0.0558598	0.0250787
C17orf49	Epithelial-M1	blue	0.047055	0.163169	0.0193347	0.0612451	-0.0552961	0.0467323
PQBP1	Epithelial-M1	blue	0.0709892	0.163044	0.0501237	0.0611498	-0.0492713	0.0410998
RPN2	Epithelial-M1	blue	0.0748965	0.163027	0.0419691	0.0738765	-0.0664276	0.0458599
HSBP1L1	Epithelial-M1	blue	0.0547697	0.162736	0.0151225	0.0402128	-0.0513713	0.0407374
ATRAID	Epithelial-M1	blue	0.0553858	0.162603	0.0179847	0.0556886	-0.0516173	0.0412045
TRAF4	Epithelial-M1	blue	0.0617123	0.162496	0.0431266	0.0568725	-0.061055	0.0825119
MT1E	Epithelial-M1	blue	0.0423133	0.162466	-0.000434558	0.0691432	-0.0371889	0.108087
BCAM	Epithelial-M1	blue	0.0623348	0.162404	0.0251627	0.0463075	-0.0529365	0.0427911
FLAD1	Epithelial-M1	blue	0.0520433	0.162335	0.0226258	0.0700415	-0.044789	0.0448911
CUEDC2	Epithelial-M1	blue	0.0485131	0.16207	0.0206647	0.0664527	-0.0488561	0.0388156
SNHG8	Epithelial-M1	blue	0.0562794	0.161918	0.01537	0.0302752	-0.026934	0.0481458
PAGE2	Epithelial-M1	blue	0.0359292	0.161747	-0.00555994	0.0971281	-0.0239569	0.0751876
BCL7C	Epithelial-M1	blue	0.0401815	0.161549	-0.000241856	0.0763525	-0.0470342	0.0303234
BANF1	Epithelial-M1	blue	0.0430408	0.161082	0.00426008	0.0766522	-0.0461322	0.0428612
MRPS7	Epithelial-M1	blue	0.056419	0.160975	0.0200515	0.0775369	-0.0549116	0.0377838
PGP	Epithelial-M1	blue	0.0532601	0.160956	0.0106548	0.121634	-0.0427368	0.0346189
MAP3K13	Epithelial-M1	blue	0.071043	0.160811	0.0311902	0.0475786	-0.0495222	0.0452291
TMEM208	Epithelial-M1	blue	0.0407605	0.160484	0.00154915	0.0380351	-0.0439007	0.0335538
VKORC1	Epithelial-M1	blue	0.043	0.160261	0.00309147	0.0670792	-0.0605347	0.0422893
MESP1	Epithelial-M1	blue	0.0541527	0.160249	0.0191102	0.0438522	-0.0383929	0.040997
EIF3I	Epithelial-M1	blue	0.0516626	0.160241	0.0175929	0.0567658	-0.0446338	0.0449393
TMEM54	Epithelial-M1	blue	0.0317372	0.15947	-0.00993665	0.0659295	-0.0311381	0.0297452
BCKDHA	Epithelial-M1	blue	0.0362841	0.159243	0.0068955	0.0449706	-0.0561083	0.0541755
CLEC2B	Epithelial-M1	blue	0.0409939	0.158745	0.000626057	0.0405381	-0.0316302	0.0494944
AP2M1	Epithelial-M1	blue	0.0669466	0.158572	0.0327511	0.0771133	-0.0518982	0.0489014
ENDOG	Epithelial-M1	blue	0.0422046	0.158494	0.0109037	0.0399362	-0.0533419	0.0476546
SNRPB2	Epithelial-M1	blue	0.0741441	0.158465	0.0314983	0.0751182	-0.0359655	0.0412621
KRT81	Epithelial-M1	blue	0.0400801	0.158397	-0.0131763	-0.0237451	-0.0216565	0.0446827
FCGRT	Epithelial-M1	blue	0.0418809	0.158265	0.0105377	0.0483765	-0.0327285	0.0203797
HOMER3	Epithelial-M1	blue	0.05387	0.158183	0.0168088	0.0599245	-0.0403239	0.0356486
PCYT2	Epithelial-M1	blue	0.0618022	0.157879	0.023804	0.0623627	-0.0356956	0.0401944
PLEKHJ1	Epithelial-M1	blue	0.0447011	0.157663	0.00401874	0.0771446	-0.0435499	0.0412859
TMEM125	Epithelial-M1	blue	0.0428571	0.157556	0.00037702	0.0284052	-0.0458575	0.0466713
AKR7A2	Epithelial-M1	blue	0.0538007	0.157191	0.00563523	0.0460191	-0.0465665	0.0156978
PPP1R7	Epithelial-M1	blue	0.0543945	0.156933	0.0358175	0.0717692	-0.0500192	0.0445806
YIPF3	Epithelial-M1	blue	0.0507732	0.156287	0.0175707	0.0270867	-0.0458234	0.0401237
MAGIX	Epithelial-M1	blue	0.0399443	0.156112	0.00731357	0.0167769	-0.0376312	0.0177575
SUPT4H1	Epithelial-M1	blue	0.0540867	0.156006	0.0204902	0.0594436	-0.0315059	0.0400161
NDUFAF3	Epithelial-M1	blue	0.0346309	0.155946	0.00566795	0.0479785	-0.0440243	0.0388933
RFXANK	Epithelial-M1	blue	0.0324732	0.155665	-0.00129897	0.0525683	-0.0410381	0.0183192
TRADD	Epithelial-M1	blue	0.041977	0.155593	0.0075954	0.0372142	-0.0401583	0.0372118
PIN1	Epithelial-M1	blue	0.0346643	0.155534	0.00718405	0.0597152	-0.0394495	0.0406985
MRPS18B	Epithelial-M1	blue	0.0726852	0.155446	0.0370154	0.0579314	-0.0586793	0.0494563
UROD	Epithelial-M1	blue	0.046326	0.155198	0.0102524	0.062928	-0.0472897	0.0296779
SLC52A2	Epithelial-M1	blue	0.0514553	0.154782	0.0191871	0.0449996	-0.043548	0.0437552
NAPSA	Epithelial-M1	blue	0.0368415	0.154765	-0.0015137	0.125635	0.00228585	0.0449636
SSU72	Epithelial-M1	blue	0.0617742	0.154757	0.0187228	0.0559126	-0.0360289	0.0599779
ECI1	Epithelial-M1	blue	0.0514423	0.154532	0.0135161	0.0617627	-0.0490458	0.0254384
TXN2	Epithelial-M1	blue	0.0491532	0.154283	0.00901365	0.0580648	-0.0453389	0.0356577
BUD31	Epithelial-M1	blue	0.0484706	0.154228	0.0109513	0.0704632	-0.0403254	0.0358078
DCTN2	Epithelial-M1	blue	0.0711265	0.154093	0.0240688	0.0630609	-0.0361544	0.0439543
FAM89B	Epithelial-M1	blue	0.0409102	0.153869	0.00481178	0.0532712	-0.0567145	0.0394023
PRDX4	Epithelial-M1	blue	0.0252717	0.153652	-0.00888489	0.0459022	-0.0356483	0.0152693
NDUFA7	Epithelial-M1	blue	0.0471124	0.153416	0.00930928	0.0632096	-0.0352112	0.0394861
MVP	Epithelial-M1	blue	0.0679452	0.153379	0.0426219	0.0333183	-0.0382935	0.0348716
EIF3E	Epithelial-M1	blue	0.0845376	0.153316	0.0578117	0.0642248	-0.0413404	0.0394691
SLC22A18	Epithelial-M1	blue	0.0331813	0.153271	-0.00203923	0.0375943	-0.0441566	0.0277466
SPINT1-AS1	Epithelial-M1	blue	0.030465	0.152815	-0.0111899	0.0293326	-0.0326313	0.0253411
MRPS26	Epithelial-M1	blue	0.0445387	0.152814	0.0191851	0.0646704	-0.0529556	0.0322643
COPS9	Epithelial-M1	blue	0.0437946	0.152795	0.0151175	0.0664147	-0.0282553	0.03298
GSTK1	Epithelial-M1	blue	0.0475221	0.152576	0.0212909	0.0116454	-0.0465174	0.0336539
CLU	Epithelial-M1	blue	0.0599064	0.152554	0.0470714	0.00252968	-0.0557349	0.0309455
GADD45GIP1	Epithelial-M1	blue	0.0631725	0.152514	0.0308188	0.0749229	-0.0333116	0.0251502
IFI35	Epithelial-M1	blue	0.0428423	0.152358	0.00811579	0.0211899	-0.0382082	0.0111827
MAPK3	Epithelial-M1	blue	0.032229	0.151729	0.00221127	0.0292616	-0.0615938	0.03135
ZDHHC24	Epithelial-M1	blue	0.0404499	0.151658	0.00807908	0.053686	-0.0531794	0.0143533
HILPDA	Epithelial-M1	blue	0.0683193	0.151591	0.0324034	0.0348189	-0.0342489	0.0248256
GNG5	Epithelial-M1	blue	0.045772	0.151547	0.00332606	0.0576593	-0.03911	0.0524088
APOE	Epithelial-M1	blue	0.0319168	0.151486	0.00136177	0.0941087	-0.0226238	0.0731551
CINP	Epithelial-M1	blue	0.052704	0.151243	0.0248849	0.0662554	-0.0289988	0.0357428
MGST3	Epithelial-M1	blue	0.0313553	0.150936	-0.00697352	0.0287267	-0.0398351	0.024519
PMEPA1	Epithelial-M1	blue	0.0871065	0.150434	0.0499742	0.0258314	-0.0477548	0.0475912
RNH1	Epithelial-M1	blue	0.047804	0.150264	0.0148001	0.0354233	-0.0255055	0.052335
ETHE1	Epithelial-M1	blue	0.0361399	0.150068	-0.00786099	0.0584259	-0.0424242	0.0514128
GSS	Epithelial-M1	blue	0.0507559	0.149984	0.0233284	0.056795	-0.0323065	0.0403718
PTRHD1	Epithelial-M1	blue	0.0291336	0.149969	-0.00889703	0.0515251	-0.0295431	0.0373514
HSF1	Epithelial-M1	blue	0.047966	0.149954	0.0163078	0.0323617	-0.0518164	0.0543376
TMUB1	Epithelial-M1	blue	0.0231936	0.149847	-0.00608923	0.0531555	-0.026882	0.0428233
TMEM134	Epithelial-M1	blue	0.0431001	0.149809	0.00732799	0.0365059	-0.0397381	0.0402479
UBALD2	Epithelial-M1	blue	0.0446717	0.149782	0.0127449	0.0927597	-0.043896	0.0602519
TMEM9	Epithelial-M1	blue	0.0583335	0.149389	0.023033	0.0375064	-0.0365732	0.0298328
HES1	Epithelial-M1	blue	0.0529446	0.149121	0.0183123	0.0629808	-0.0365644	0.0966416
SYNE4	Epithelial-M1	blue	0.0320315	0.149034	-0.000201571	0.0446156	-0.0388341	0.0449396
CHCHD5	Epithelial-M1	blue	0.053461	0.148818	0.002223	0.0596558	-0.0391796	0.0362929
MMP24OS	Epithelial-M1	blue	0.0475781	0.148627	0.00698777	0.0358318	-0.045514	0.0301035
FKBP1A	Epithelial-M1	blue	0.0716689	0.148528	0.0407143	0.059269	-0.0523019	0.0387688
GPX3	Epithelial-M1	blue	0.0499427	0.148491	0.0214823	0.0471029	-0.0481681	0.0353366
BACE2	Epithelial-M1	blue	0.0719459	0.148323	0.0475543	0.035575	-0.0470806	0.0550244
GDF15	Epithelial-M1	blue	0.0505601	0.148292	0.0185137	0.0360769	-0.0438659	0.0742911
METTL27	Epithelial-M1	blue	0.0486166	0.14817	-0.00158136	0.029865	-0.0325681	0.024965
THAP7	Epithelial-M1	blue	0.041687	0.147925	0.00619819	0.0341909	-0.0454786	0.0481098
SLIRP	Epithelial-M1	blue	0.0529412	0.147913	0.024118	0.0621288	-0.0362295	0.0391597
SAP18	Epithelial-M1	blue	0.0569871	0.147881	0.0297389	0.0599009	-0.0189212	0.0312766
MFSD10	Epithelial-M1	blue	0.0411633	0.147562	0.00899101	0.0293373	-0.0412307	0.0401301
ORMDL2	Epithelial-M1	blue	0.0416876	0.147355	0.0119651	0.0466926	-0.0414781	0.0165413
CAMK2N1	Epithelial-M1	blue	0.0823736	0.147353	0.0411341	0.0099519	-0.0511569	0.0455611
GLI4	Epithelial-M1	blue	0.0508721	0.147235	0.0182039	0.0332735	-0.0479207	0.0354483
BSCL2	Epithelial-M1	blue	0.0371718	0.147187	0.0113863	0.0517492	-0.0441646	0.0245413
LINC01088	Epithelial-M1	blue	0.0440219	0.147155	0.00775653	0.00729503	-0.0418009	0.03294
NUDT16L1	Epithelial-M1	blue	0.0422572	0.146929	0.0105919	0.0379002	-0.0357275	0.0349285
MRPL28	Epithelial-M1	blue	0.0352374	0.146804	-0.00287288	0.0546163	-0.0233858	0.0275185
POLR2G	Epithelial-M1	blue	0.0380077	0.146739	0.000471762	0.0453318	-0.0346296	0.0186097
PSMD13	Epithelial-M1	blue	0.0582667	0.146725	0.0351465	0.0666899	-0.0326121	0.0506153
SFTA2	Epithelial-M1	blue	0.0348987	0.146402	-0.00729229	0.103351	-0.00957037	0.0546094
PSMG3	Epithelial-M1	blue	0.0415456	0.146381	0.0241677	0.0682566	-0.0331461	0.0267424
WDR34	Epithelial-M1	blue	0.0517348	0.146245	0.0273892	0.120095	-0.0469483	0.0485405
RAB5IF	Epithelial-M1	blue	0.0455237	0.146096	0.0106139	0.052794	-0.0229675	0.0320527
OCIAD2	Epithelial-M1	blue	0.0599335	0.145634	0.043592	0.06896	-0.0501346	0.0464178
RUSC1	Epithelial-M1	blue	0.0837191	0.145478	0.0372615	0.076827	-0.0526174	0.0598716
NT5C	Epithelial-M1	blue	0.0384101	0.145261	-0.00143025	0.0522661	-0.0196603	0.0369692
HCFC1R1	Epithelial-M1	blue	0.0307149	0.145211	0.00201361	0.028537	-0.0503941	0.0239027
MXD4	Epithelial-M1	blue	0.0415568	0.145122	0.0145915	0.0315744	-0.0338455	0.0506116
DGAT1	Epithelial-M1	blue	0.0572905	0.14499	0.0125039	0.0319795	-0.0395562	0.0351067
CHMP6	Epithelial-M1	blue	0.0431449	0.14478	0.0131871	0.0392181	-0.0480491	0.0348738
BCKDK	Epithelial-M1	blue	0.042384	0.144695	0.00457612	0.0373864	-0.0396661	0.033264
IER5L	Epithelial-M1	blue	0.0793251	0.144195	0.0458894	0.0362787	-0.0418612	0.067464
MGST1	Epithelial-M1	blue	0.0539149	0.14413	0.0412699	0.0414525	-0.0575619	0.0394612
PPA1	Epithelial-M1	blue	0.0632346	0.144077	0.0381453	0.0472564	-0.0503875	0.0368899
CERS4	Epithelial-M1	blue	0.0291244	0.144017	-0.0018291	0.0429934	-0.0351744	0.0324507
WDR46	Epithelial-M1	blue	0.0731408	0.144002	0.0682458	0.0645093	-0.0419283	0.0402527
ANXA11	Epithelial-M1	blue	0.0621429	0.143944	0.0370689	0.0520618	-0.0525323	0.0420535
YDJC	Epithelial-M1	blue	0.0312028	0.143399	0.00560236	0.0621867	-0.0507086	0.0310178
LGALS1	Epithelial-M1	blue	0.0445732	0.143073	-0.00319543	0.0898546	-0.0121996	0.0232442
MRPL24	Epithelial-M1	blue	0.0549564	0.143046	0.0299611	0.0491208	-0.0397554	0.0308875
MAPKAPK5-AS1	Epithelial-M1	blue	0.0442105	0.142923	0.0213306	0.0365091	-0.0376757	0.033896
TMEM265	Epithelial-M1	blue	0.0452101	0.142801	0.00135822	0.0060664	-0.0244941	0.0551636
HSD17B14	Epithelial-M1	blue	0.0430018	0.142793	0.0037984	0.0214758	-0.0377427	0.0504535
TNNT1	Epithelial-M1	blue	0.0634463	0.142654	0.0355704	0.0755299	-0.0365719	0.0539621
C11orf71	Epithelial-M1	blue	0.0291914	0.142518	-0.00149386	0.0274099	-0.0407177	0.0310691
TOLLIP	Epithelial-M1	blue	0.043218	0.142426	0.00268011	0.0442576	-0.0345776	0.0433094
CCDC107	Epithelial-M1	blue	0.0438379	0.142114	0.0139396	0.0548737	-0.037646	0.025078
SLC38A10	Epithelial-M1	blue	0.0592819	0.141962	0.0332942	0.0714589	-0.0466777	0.0497737
NINJ1	Epithelial-M1	blue	0.0367927	0.141741	0.000743507	0.0495997	-0.0296605	0.034854
NDUFA6	Epithelial-M1	blue	0.041209	0.141545	0.0011591	0.0802056	-0.0328977	0.0410254
MAP1LC3A	Epithelial-M1	blue	0.0327069	0.141359	-0.00948343	0.0240512	-0.0438533	0.0216699
SPAG4	Epithelial-M1	blue	0.0262876	0.141079	-0.00425364	0.0370784	-0.039775	0.036468
CDC42EP1	Epithelial-M1	blue	0.05026	0.14105	0.0238006	0.0552308	-0.0504251	0.0423011
DGUOK	Epithelial-M1	blue	0.0338579	0.141003	0.00881215	0.0479004	-0.038218	0.0345776
IGFBP2	Epithelial-M1	blue	0.0491459	0.14098	0.0203685	0.0953676	-0.0543683	0.0618218
GALE	Epithelial-M1	blue	0.0499138	0.140978	0.025065	0.0427066	-0.0507386	0.00840444
NDUFAB1	Epithelial-M1	blue	0.0369405	0.14084	0.000907093	0.0381852	-0.0365544	0.0309778
TOMM6	Epithelial-M1	blue	0.0292059	0.140741	-0.00287501	0.0524531	-0.0351651	0.035547
MRPS15	Epithelial-M1	blue	0.0410731	0.140382	0.0114885	0.0508932	-0.0361131	0.0294263
COMMD1	Epithelial-M1	blue	0.0490735	0.140289	0.0114229	0.0475349	-0.0380787	0.0165841
BPIFB2	Epithelial-M1	blue	0.031335	0.140159	0.00842768	0.0629077	-0.0268468	0.0523029
OGFOD3	Epithelial-M1	blue	0.055371	0.140134	0.017568	0.0582371	-0.0428183	0.0189005
LSM2	Epithelial-M1	blue	0.040229	0.139953	0.00493564	0.0754928	-0.0224987	0.0288076
PODXL2	Epithelial-M1	blue	0.0500648	0.1396	0.0160404	0.0439002	-0.0352075	0.0287925
PSMB4	Epithelial-M1	blue	0.0437059	0.139524	0.00996716	0.060421	-0.0213569	0.0393527
PHKG2	Epithelial-M1	blue	0.0455621	0.13939	0.011657	0.0467111	-0.0357778	0.0306919
NSMCE1	Epithelial-M1	blue	0.0484862	0.139294	0.0139844	0.0476164	-0.0325822	0.0245309
PLD3	Epithelial-M1	blue	0.048017	0.139229	0.0118445	0.0377297	-0.0484157	0.0371597
KRT10	Epithelial-M1	blue	0.0554852	0.139149	0.0258497	0.0461752	-0.0430515	0.0405431
LAMTOR5	Epithelial-M1	blue	0.0515507	0.13894	0.0115651	0.0531507	-0.0429309	0.0416662
HMGA1	Epithelial-M1	blue	0.0690587	0.138924	0.0278421	0.0921719	-0.0373057	0.0362116
CHMP1A	Epithelial-M1	blue	0.044242	0.138881	0.0224522	0.0470227	-0.0236726	0.051796
PCBD1	Epithelial-M1	blue	0.0298616	0.13881	0.00355687	0.0278222	-0.0450198	0.035236
LRRC26	Epithelial-M1	blue	0.0283131	0.138646	0.00896792	0.00448526	-0.0388422	0.00122475
PNPLA2	Epithelial-M1	blue	0.0409155	0.138628	0.017094	0.0400943	-0.044236	0.0415319
ATP6AP1	Epithelial-M1	blue	0.0450923	0.138347	0.0200885	0.0294409	-0.0513647	0.032596
SLC66A2	Epithelial-M1	blue	0.0416701	0.138096	0.0125948	0.0440933	-0.0383993	0.051646
TRAPPC3	Epithelial-M1	blue	0.0563836	0.138005	0.0335128	0.0572868	-0.048705	0.0475891
MPC2	Epithelial-M1	blue	0.0272133	0.137913	0.00233901	0.0520022	-0.0442313	0.0280141
MRPL23	Epithelial-M1	blue	0.0294386	0.137588	-0.00213701	0.0596914	-0.0343174	0.0345554
SCO2	Epithelial-M1	blue	0.0409984	0.137543	0.010483	0.0356691	-0.0251571	0.0355178
TPGS1	Epithelial-M1	blue	0.0332909	0.13729	-0.00314004	0.0337728	-0.0351907	0.03512
PUSL1	Epithelial-M1	blue	0.0490875	0.137234	0.00110821	0.0593678	-0.0365038	0.0242845
TMEM175	Epithelial-M1	blue	0.0306786	0.137207	0.00296626	0.0451521	-0.0356739	0.0230439
CAPG	Epithelial-M1	blue	0.0369754	0.137132	0.00524945	0.048952	-0.0314836	0.0324832
TPRN	Epithelial-M1	blue	0.0497254	0.136926	0.0177778	0.0432689	-0.0450801	0.0457643
DNPH1	Epithelial-M1	blue	0.0316771	0.136828	-0.00610173	0.0401657	-0.0424905	0.0257756
RTRAF	Epithelial-M1	blue	0.0488807	0.136528	0.00436384	0.0665305	-0.0238243	0.0324926
LYPLA2	Epithelial-M1	blue	0.0581736	0.136197	0.0262274	0.0408304	-0.0451503	0.0330595
SLC2A4RG	Epithelial-M1	blue	0.0420205	0.136042	0.0151375	0.062854	-0.0479698	0.0417498
SNHG16	Epithelial-M1	blue	0.0725655	0.135903	0.0332761	0.0604158	-0.0421587	0.0532627
GAMT	Epithelial-M1	blue	0.0402623	0.135866	0.00664845	0.0568017	-0.0444339	0.0357226
DYNLT1	Epithelial-M1	blue	0.0500749	0.134974	0.0185739	0.0717874	-0.0301199	0.0443917
NTMT1	Epithelial-M1	blue	0.0366724	0.134681	7.75626e-05	0.0556266	-0.0299573	0.0332786
MAP4K3-DT	Epithelial-M1	blue	0.0697182	0.134623	0.0375255	0.0198422	-0.0553413	0.0324346
TMEM179B	Epithelial-M1	blue	0.0311769	0.133985	-0.00095406	0.0350731	-0.0322005	0.0291702
SEC61B	Epithelial-M1	blue	0.0461061	0.133573	0.00284722	0.042582	-0.0197751	0.0259227
WIPI2	Epithelial-M1	blue	0.0719815	0.13351	0.0394668	0.0498106	-0.0399538	0.0524107
SPDEF	Epithelial-M1	blue	0.0236103	0.133388	-0.0103991	0.0145443	-0.0516441	0.0255018
RTN4	Epithelial-M1	blue	0.0764929	0.133047	0.0524405	0.0732652	-0.0541271	0.0404942
WDR45	Epithelial-M1	blue	0.0446541	0.133034	0.0124889	0.016675	-0.0443041	0.0135256
RFNG	Epithelial-M1	blue	0.0430386	0.132972	0.00754988	0.0388998	-0.0369131	0.0331526
HRAS	Epithelial-M1	blue	0.0550505	0.132757	0.0256595	0.0741726	-0.0374895	0.0368664
ZFPM1	Epithelial-M1	blue	0.0351019	0.132248	0.0016674	0.0325006	-0.014525	0.0376819
RUVBL2	Epithelial-M1	blue	0.0503107	0.132119	0.023853	0.0786304	-0.0375407	0.0207784
GPR137	Epithelial-M1	blue	0.0405924	0.132072	0.0161883	0.0520663	-0.0444016	0.0410346
SNRPG	Epithelial-M1	blue	0.0565771	0.132016	0.0277668	0.0798109	-0.0459234	0.0399179
DPCD	Epithelial-M1	blue	0.0382934	0.131938	0.0142235	0.0403634	-0.0257794	0.0470564
PRKCZ	Epithelial-M1	blue	0.0530418	0.131928	0.0201888	0.041133	-0.0528335	0.0469929
COMMD6	Epithelial-M1	blue	0.0261087	0.131556	-0.0178217	0.0351481	-0.0306813	0.029077
TRIM28	Epithelial-M1	blue	0.0651991	0.1315	0.0271095	0.0745537	-0.0429812	0.050312
NDUFB4	Epithelial-M1	blue	0.042526	0.131111	0.0170305	0.0441847	-0.0293398	0.0201277
ATP5F1C	Epithelial-M1	blue	0.0364192	0.130948	0.00768405	0.0448116	-0.0353495	0.0427899
MYL6B	Epithelial-M1	blue	0.0387356	0.13062	0.00288308	0.0732486	-0.0263127	0.034568
CDC34	Epithelial-M1	blue	0.0336174	0.130522	0.00839033	0.0573665	-0.0399745	0.0337427
IDH3B	Epithelial-M1	blue	0.0630672	0.130496	0.0325011	0.0706406	-0.0370797	0.0387248
TUSC2	Epithelial-M1	blue	0.0377347	0.130445	0.00658857	0.0509682	-0.0270064	0.020857
ATF5	Epithelial-M1	blue	0.0518156	0.130333	0.037494	0.0445236	-0.0479717	0.0522679
AC244090.1	Epithelial-M1	blue	0.0238265	0.12996	-0.000624608	0.0245313	-0.0394419	0.0197925
TP53TG1	Epithelial-M1	blue	0.0308073	0.129956	-0.00390551	0.0345162	-0.0317439	0.0147802
AL445524.1	Epithelial-M1	blue	0.0326733	0.129842	0.000592882	0.0496437	-0.0426436	0.0254827
COMT	Epithelial-M1	blue	0.0409063	0.129379	0.010363	0.0263258	-0.0414782	0.0438753
FNDC10	Epithelial-M1	blue	0.0466105	0.129054	0.0189391	0.0661594	-0.0414585	0.0570524
NBDY	Epithelial-M1	blue	0.0439675	0.128903	0.0153525	0.0341729	-0.0359171	0.0380704
ROGDI	Epithelial-M1	blue	0.0389201	0.128694	0.0109826	0.0394362	-0.0230612	0.0284532
PMF1	Epithelial-M1	blue	0.0452821	0.128676	0.0106612	0.0669926	-0.0343465	0.0457495
SNRPN	Epithelial-M1	blue	0.0339033	0.128586	0.000220534	0.0397175	-0.0331626	0.0364123
CYB5R3	Epithelial-M1	blue	0.0646329	0.128576	0.0283014	0.0581088	-0.0504243	0.0520576
DCTPP1	Epithelial-M1	blue	0.0294064	0.128062	0.00320159	0.0482421	-0.0372769	0.0202598
SUCLG1	Epithelial-M1	blue	0.05975	0.128034	0.028066	0.0561913	-0.0392899	0.0237848
ATAD3A	Epithelial-M1	blue	0.0584812	0.127872	0.0303734	0.0701663	-0.0280784	0.0485493
SUB1	Epithelial-M1	blue	0.0477046	0.127817	0.0217092	0.0620459	-0.0237911	0.040005
NDUFB1	Epithelial-M1	blue	0.041876	0.12773	0.0176452	0.0525647	-0.031989	0.0244537
BOP1	Epithelial-M1	blue	0.0371156	0.127495	0.00316291	0.0468823	-0.0281551	0.0234064
RHBDD2	Epithelial-M1	blue	0.0431347	0.12721	0.00941339	0.0354318	-0.0395662	0.0349434
NNMT	Epithelial-M1	blue	0.0239144	0.127202	-0.00486873	-0.00304556	-0.0421862	0.00233173
SCNM1	Epithelial-M1	blue	0.0402319	0.127035	0.0152445	0.0448277	-0.0399453	0.025795
COX7A2L	Epithelial-M1	blue	0.0472225	0.126811	0.018575	0.0426359	-0.0302262	0.0321861
ATP5PB	Epithelial-M1	blue	0.0484428	0.126267	0.0117929	0.0609406	-0.0280297	0.0207926
SERTAD1	Epithelial-M1	blue	0.0390689	0.126232	0.00385953	0.031931	-0.0301049	0.0698231
PSCA	Epithelial-M1	blue	0.0326617	0.126041	-0.000694	-0.0166277	-0.0378015	0.0114066
COMMD4	Epithelial-M1	blue	0.0540631	0.1258	0.00666658	0.07253	-0.0239379	0.0305656
CDK2AP2	Epithelial-M1	blue	0.0370644	0.125696	0.00598438	0.0578073	-0.023873	0.0336603
PTP4A3	Epithelial-M1	blue	0.0277102	0.125334	0.00736493	0.0189632	-0.0254013	0.0195149
CD59	Epithelial-M1	blue	0.0414483	0.125188	0.00313109	0.035909	-0.0197644	0.0312062
PAM16	Epithelial-M1	blue	0.0273974	0.124759	0.0024247	0.0383299	-0.0334574	0.0286395
SLC25A11	Epithelial-M1	blue	0.0304661	0.124753	0.00395963	0.0460642	-0.0182026	0.0190482
BAX	Epithelial-M1	blue	0.0552166	0.124409	0.0327082	0.0735569	-0.0168054	0.0299719
MGLL	Epithelial-M1	blue	0.0638248	0.124037	0.0305773	0.0277603	-0.0320623	0.0423573
SMIM7	Epithelial-M1	blue	0.0384191	0.123833	0.0141895	0.0434063	-0.0381416	0.0228138
TLCD1	Epithelial-M1	blue	0.0413534	0.123479	0.00807141	0.0360206	-0.0474063	0.0319513
TUBB2A	Epithelial-M1	blue	0.0396975	0.12317	0.0103417	0.0505981	-0.0439408	0.041559
TEN1	Epithelial-M1	blue	0.0380817	0.123077	0.00709595	0.0520278	-0.0459702	0.030365
HDHD3	Epithelial-M1	blue	0.029858	0.123074	0.00644589	0.0177195	-0.0267054	0.0301875
ATP6V1G1	Epithelial-M1	blue	0.0626735	0.122899	0.0289493	0.0364252	-0.0443364	0.0397512
AC007325.4	Epithelial-M1	blue	0.0329405	0.122238	0.00673333	0.0353887	-0.0468583	0.0271194
VPS51	Epithelial-M1	blue	0.0439784	0.122101	0.0117193	0.0459724	-0.0274805	0.0382644
RNPEPL1	Epithelial-M1	blue	0.0423163	0.121739	0.0143454	0.0375521	-0.0288632	0.0487473
RBX1	Epithelial-M1	blue	0.0408488	0.121651	0.00984159	0.0455046	-0.0280752	0.0269009
RHOD	Epithelial-M1	blue	0.0452621	0.121564	0.0067839	0.0265821	-0.0409462	0.0199051
CRACR2B	Epithelial-M1	blue	0.0380515	0.121512	0.00789404	0.0372941	-0.0425714	0.0430388
POLDIP2	Epithelial-M1	blue	0.0479444	0.121422	0.0145819	0.0353424	-0.0432274	0.0427621
H2AFV	Epithelial-M1	blue	0.0294771	0.120735	0.0189055	0.106615	-0.0254208	0.037429
MRPS11	Epithelial-M1	blue	0.0431177	0.120599	0.0145222	0.0671364	-0.022978	0.0213208
NUDT22	Epithelial-M1	blue	0.0326972	0.120477	0.00111929	0.044987	-0.025156	0.0263661
ADIRF	Epithelial-M1	blue	0.0512729	0.120268	-0.00152889	0.0385439	-0.0308949	0.0370008
CITED4	Epithelial-M1	blue	0.0405416	0.119565	0.00915049	0.0212767	-0.0316793	0.0310957
SIGIRR	Epithelial-M1	blue	0.027595	0.119523	-0.00204337	0.0450257	-0.0375688	0.0361439
HDDC3	Epithelial-M1	blue	0.0311332	0.119497	0.00682833	0.0400828	-0.0329305	0.0307047
DANCR	Epithelial-M1	blue	0.0469707	0.119357	-0.000773831	0.0292787	-0.0232293	0.0284444
ELOVL1	Epithelial-M1	blue	0.0396562	0.119133	0.00704955	0.0328715	-0.0446286	0.0168384
CPTP	Epithelial-M1	blue	0.0314842	0.118746	0.000333752	0.0445743	-0.0183729	0.0391724
C12orf10	Epithelial-M1	blue	0.0280539	0.118719	-0.00268959	0.0353647	-0.0182967	0.0279961
GFER	Epithelial-M1	blue	0.0427458	0.118407	-0.00460351	0.0397032	-0.0211412	0.0265579
HSD17B8	Epithelial-M1	blue	0.0308301	0.118257	0.0059935	0.0320445	-0.0343238	0.030353
LSM10	Epithelial-M1	blue	0.0375742	0.118227	0.00192981	0.0386223	-0.0227652	0.0338822
TSNAX	Epithelial-M1	blue	0.0731755	0.118226	0.0455678	0.0478181	-0.0441986	0.0355854
DHPS	Epithelial-M1	blue	0.0341126	0.118172	0.00876281	0.041937	-0.0280305	0.031646
PPP1R16A	Epithelial-M1	blue	0.0361735	0.118099	0.0144614	0.0366388	-0.0352684	0.0378988
MRPL51	Epithelial-M1	blue	0.0506129	0.11807	0.0267119	0.081171	-0.0260546	0.0424678
PIH1D1	Epithelial-M1	blue	0.0311516	0.117951	0.00549884	0.0575294	-0.0325286	0.0266899
MRPL54	Epithelial-M1	blue	0.0228327	0.117944	-0.00901985	0.0413292	-0.00756595	0.0225975
P4HTM	Epithelial-M1	blue	0.0319747	0.117905	0.0100385	0.0299153	-0.0365217	0.0227235
TMEM222	Epithelial-M1	blue	0.0149851	0.117877	-0.00513201	0.0280658	-0.0231779	0.0206018
PSMB9	Epithelial-M1	blue	0.0398787	0.117564	0.00604919	0.0484159	-0.00152016	0.0116909
AC010642.2	Epithelial-M1	blue	0.0403215	0.117553	0.0188866	0.0526928	-0.0334252	0.0248075
TEX264	Epithelial-M1	blue	0.0246192	0.117407	0.0068808	0.0401405	-0.0294192	0.0342542
FAM136A	Epithelial-M1	blue	0.0565554	0.116646	0.0301305	0.0517998	-0.0386654	0.0265274
PDZD11	Epithelial-M1	blue	0.037357	0.116138	0.00911816	0.0564422	-0.0380508	0.0254656
NPW	Epithelial-M1	blue	0.0419092	0.115701	0.010209	0.0824143	-0.0228669	0.0303035
MRPL4	Epithelial-M1	blue	0.0365251	0.115656	0.012705	0.0524356	-0.0327352	0.0312169
C19orf25	Epithelial-M1	blue	0.035634	0.115391	0.00132297	0.0391344	-0.0108532	0.0351709
KIFC2	Epithelial-M1	blue	0.0345889	0.114861	0.00731795	0.0300972	-0.0359085	0.0382721
AKT1S1	Epithelial-M1	blue	0.0297992	0.114726	0.00251034	0.0260809	-0.0303711	0.04557
MRTO4	Epithelial-M1	blue	0.0526019	0.114697	0.0345484	0.0552872	-0.0363096	0.0363276
TMEM256	Epithelial-M1	blue	0.0343596	0.114484	0.000995357	0.0442463	-0.0311942	0.0341781
ZFAND2A	Epithelial-M1	blue	0.0464315	0.114427	0.0153996	0.0510581	-0.020815	0.0319153
GMPPA	Epithelial-M1	blue	0.0379286	0.114243	0.00854215	0.0329959	-0.0296811	0.0319495
BAIAP2	Epithelial-M1	blue	0.051176	0.113729	0.0286723	0.0180246	-0.0320114	0.0421996
SNRPA	Epithelial-M1	blue	0.039619	0.113392	0.00686811	0.0605862	-0.0393328	0.030387
DDX49	Epithelial-M1	blue	0.0473137	0.113375	0.0265658	0.045045	-0.0371035	0.0268238
NME4	Epithelial-M1	blue	0.0309497	0.113371	0.00230102	0.0366874	-0.0273374	0.0229209
GRHPR	Epithelial-M1	blue	0.0324469	0.113215	0.00762544	0.0358772	-0.0284629	0.0236321
ADPRHL2	Epithelial-M1	blue	0.0359809	0.112992	0.0157584	0.0460435	-0.0310119	0.0345662
SMCO4	Epithelial-M1	blue	0.0402287	0.11292	0.0304597	0.0375607	-0.0424338	0.0270732
COMMD7	Epithelial-M1	blue	0.0485016	0.112803	0.0211857	0.0349493	-0.0284265	0.0247925
HES4	Epithelial-M1	blue	0.0272353	0.112737	-0.0114601	0.0521426	-0.0227271	0.0276602
TSPAN17	Epithelial-M1	blue	0.039863	0.112626	0.0142274	0.0301344	-0.0421395	0.0339131
NUDT2	Epithelial-M1	blue	0.0358851	0.112511	0.00664724	0.0340449	-0.0379593	0.0311462
BPIFB1	Epithelial-M1	blue	0.00601616	0.11208	-0.0219612	0.00492651	-0.0273003	0.00523364
YIF1B	Epithelial-M1	blue	0.0347955	0.111938	0.00192921	0.0474982	-0.0239221	0.0333153
AC018521.5	Epithelial-M1	blue	0.0277084	0.111766	0.00454604	0.0349507	-0.0204736	0.032726
SDSL	Epithelial-M1	blue	0.0262062	0.111706	0.00443713	0.0405294	-0.0355674	0.0228177
CFD	Epithelial-M1	blue	0.0337584	0.111507	-0.00743342	-0.00651299	-0.0123704	-0.000625671
GSTO1	Epithelial-M1	blue	0.0196255	0.111444	-0.0120386	0.0558621	-0.0263286	0.00573666
MSRB1	Epithelial-M1	blue	0.0458255	0.110711	0.0177174	0.0624477	-0.0378937	0.0305081
CLN3	Epithelial-M1	blue	0.0348906	0.10995	0.000924084	0.0184707	-0.0369415	0.0181734
SLC22A31	Epithelial-M1	blue	0.0318156	0.109705	-0.00358987	0.0544856	-0.023037	0.0289076
CRLF1	Epithelial-M1	blue	0.0378015	0.10962	0.0120574	0.108286	-0.0263719	0.0564967
POP7	Epithelial-M1	blue	0.034588	0.109607	0.0129533	0.0578557	-0.035222	0.0313572
PTGES	Epithelial-M1	blue	0.0464115	0.109486	0.0221736	0.0161309	-0.0491353	0.0503221
GPR108	Epithelial-M1	blue	0.0381151	0.109144	0.0114924	0.0375563	-0.0360496	0.0288412
MED19	Epithelial-M1	blue	0.0463236	0.108991	0.0170969	0.0400806	-0.040761	0.0288926
ABHD14B	Epithelial-M1	blue	0.0347357	0.108857	0.0154682	0.0281472	-0.037939	0.0217547
TIMM50	Epithelial-M1	blue	0.0448099	0.108587	0.0200661	0.0492394	-0.0269222	0.0157058
SAT2	Epithelial-M1	blue	0.0362501	0.108222	0.00912667	0.0151638	-0.0235613	0.017325
APEH	Epithelial-M1	blue	0.0430615	0.108031	0.0144466	0.0551183	-0.0340881	0.0354761
CAPN8	Epithelial-M1	blue	0.0545194	0.107711	0.0401659	0.0353136	-0.0346853	0.0345561
CCNQ	Epithelial-M1	blue	0.0294771	0.10763	0.00333082	0.0382219	-0.0252138	0.0316492
WDR4	Epithelial-M1	blue	0.0529409	0.107002	0.0407835	0.0468249	-0.0256101	0.0322224
TRAP1	Epithelial-M1	blue	0.053467	0.106297	0.0315061	0.0512641	-0.0396836	0.0353964
CDC42EP5	Epithelial-M1	blue	0.0223982	0.106038	-0.000594534	-0.00603611	-0.0234409	0.01606
RHOG	Epithelial-M1	blue	0.0339602	0.105947	0.0145119	0.0534263	-0.0283074	0.0214278
BOLA1	Epithelial-M1	blue	0.0486856	0.105749	0.0185149	0.0407752	-0.0226152	0.0415154
SMDT1	Epithelial-M1	blue	0.0255241	0.105317	-0.00481592	0.0296397	-0.0291865	0.0181745
FAM229B	Epithelial-M1	blue	0.0382027	0.104755	0.00463529	0.0344568	-0.0161932	0.0230466
C14orf119	Epithelial-M1	blue	0.0358847	0.104666	0.0125679	0.0421054	-0.0330814	0.0340981
HSPBP1	Epithelial-M1	blue	0.0328307	0.104466	0.00943052	0.0337837	-0.0252127	0.0326368
TOX3	Epithelial-M1	blue	0.0528417	0.104081	0.0341583	0.0438958	-0.0332592	0.0457055
ASCL2	Epithelial-M1	blue	0.0307239	0.104011	0.007976	0.0218341	-0.0166926	0.0132198
SIPA1	Epithelial-M1	blue	0.0327553	0.103857	0.00314245	0.0250558	-0.0201509	0.020812
ERCC1	Epithelial-M1	blue	0.0360781	0.103808	0.0102517	0.0268849	-0.0361507	0.0337992
ATG101	Epithelial-M1	blue	0.0327132	0.103704	-0.0005103	0.031056	-0.0233873	0.042636
FASN	Epithelial-M1	blue	0.0534107	0.103646	0.0389347	0.0562881	-0.0451155	0.0318902
MARCH2	Epithelial-M1	blue	0.0256177	0.102907	-0.00820356	0.0268136	-0.0167739	0.0185072
IFI27L1	Epithelial-M1	blue	0.0256464	0.102584	-0.00267343	0.059423	-0.0178261	0.0249901
CISD1	Epithelial-M1	blue	0.0312849	0.102551	-0.0036148	0.0339591	-0.0233659	0.0217302
MPST	Epithelial-M1	blue	0.0178214	0.102471	-0.00599099	0.0280385	-0.0246939	0.019138
G6PC3	Epithelial-M1	blue	0.0352852	0.10181	0.0205077	0.0403855	-0.0364017	0.0195305
MPG	Epithelial-M1	blue	0.0198084	0.101794	0.00162005	0.0164644	-0.0260569	0.0202532
ITPA	Epithelial-M1	blue	0.0339205	0.101593	0.0166056	0.0353087	-0.0307539	0.0376708
MARCH9	Epithelial-M1	blue	0.0410236	0.101363	0.0123468	0.0421456	-0.025978	0.0344466
BIK	Epithelial-M1	blue	0.015443	0.101227	-0.00381708	0.0316302	-0.0187068	0.000462652
ZNF579	Epithelial-M1	blue	0.0317369	0.100495	0.00930691	0.0107812	-0.029366	0.0268282
WDR18	Epithelial-M1	blue	0.0240445	0.100392	-0.00288076	0.0331125	-0.0401044	0.0241582
PDLIM7	Epithelial-M1	blue	0.029455	0.100362	-0.00322129	0.0400869	-0.0305725	0.0173978
STOML2	Epithelial-M1	blue	0.0333037	0.100221	0.0212057	0.0513183	-0.0253874	0.0223011
MROH6	Epithelial-M1	blue	0.0525093	0.100206	0.0223635	0.016566	-0.0279789	0.0178561
CHID1	Epithelial-M1	blue	0.0245059	0.100012	0.000230047	0.0332602	-0.0260384	0.0264772
STX5	Epithelial-M1	blue	0.0315088	0.099779	0.00641903	0.0212414	-0.0237426	0.0248174
SLC39A3	Epithelial-M1	blue	0.0213584	0.0995508	-0.00713037	0.0371675	-0.0234126	0.0142578
RRP36	Epithelial-M1	blue	0.0337549	0.0990789	0.0143781	0.0404632	-0.0254407	0.024496
STAP2	Epithelial-M1	blue	0.0310605	0.098568	0.012017	0.0279817	-0.0213311	0.0225056
PMM1	Epithelial-M1	blue	0.0206027	0.0984416	0.00175726	0.0350415	-0.016002	0.0261695
ALG1L	Epithelial-M1	blue	0.0196691	0.0983408	-0.00587614	0.034326	-0.0296893	0.0271568
PDLIM4	Epithelial-M1	blue	0.0250079	0.0979879	0.00401543	0.00992948	-0.0258516	0.0168563
ZNF205	Epithelial-M1	blue	0.0302498	0.0973869	0.00640294	0.00986733	-0.0404878	0.0329229
TMED1	Epithelial-M1	blue	0.0348595	0.0961019	0.0105591	0.0123978	-0.0316039	0.024262
AC016747.1	Epithelial-M1	blue	0.0459296	0.0959701	0.0145703	0.030246	-0.0259046	0.0245122
CFAP410	Epithelial-M1	blue	0.0341135	0.0956797	0.000782681	0.0146333	-0.0209171	0.0436296
IMPDH1	Epithelial-M1	blue	0.026707	0.0956674	0.00531251	0.0408509	-0.0209864	0.0343817
EEF1AKMT4	Epithelial-M1	blue	0.0343267	0.0952643	0.00759859	0.0478135	-0.02683	0.0149781
DNPEP	Epithelial-M1	blue	0.0310984	0.0947668	0.00691077	0.0496213	-0.0237335	0.0298802
PEX10	Epithelial-M1	blue	0.034493	0.0946597	0.0144254	0.040497	-0.0354467	0.0417102
TRMT61A	Epithelial-M1	blue	0.0343145	0.0941741	0.00892438	0.0369757	-0.0326747	0.0293296
TMEM99	Epithelial-M1	blue	0.0323346	0.0940008	0.00893626	0.0281824	-0.0280299	0.0256616
ZNHIT2	Epithelial-M1	blue	0.0186489	0.0937844	-0.00664142	0.0251961	-0.0209778	0.0164257
TSPAN4	Epithelial-M1	blue	0.0370774	0.0929273	0.0195286	0.0411481	-0.0130798	0.0300847
RABGGTA	Epithelial-M1	blue	0.0308933	0.0923201	0.0126026	0.0268251	-0.0178566	0.0160549
SPSB3	Epithelial-M1	blue	0.0393716	0.0919534	0.00364254	0.0174221	-0.0333929	0.0292088
ZMAT5	Epithelial-M1	blue	0.0363803	0.0919063	-0.00241871	0.0294206	-0.0309782	0.0109248
ELMO3	Epithelial-M1	blue	0.0331108	0.0917022	0.00653578	0.0193915	-0.0265232	0.0181013
MCRIP2	Epithelial-M1	blue	0.0195952	0.0912403	-0.00278573	0.0315582	-0.0102266	0.042801
BOLA2	Epithelial-M1	blue	0.0211051	0.0911947	-0.00646106	0.0257465	-0.0251667	0.000326813
ASS1	Epithelial-M1	blue	0.0428336	0.0911359	0.0195861	0.00108308	-0.0351788	0.0135684
MRPL58	Epithelial-M1	blue	0.031951	0.0908004	0.0136355	0.0417648	-0.0276675	0.0395135
TIMM8A	Epithelial-M1	blue	0.0395782	0.0904326	0.0127188	0.0530511	-0.0170262	0.0187667
NMB	Epithelial-M1	blue	0.0294785	0.090421	0.00888854	0.0614025	-0.021046	0.0178934
TMEM91	Epithelial-M1	blue	0.0221283	0.089791	-0.000848989	0.0152695	-0.0120594	0.0143728
LCMT1	Epithelial-M1	blue	0.0208086	0.0896568	0.00216783	0.0182498	-0.02385	0.0202856
RGL2	Epithelial-M1	blue	0.050757	0.0893217	0.0384719	0.0229874	-0.0325246	0.0342792
SPATA2L	Epithelial-M1	blue	0.0262283	0.0887414	0.00166222	0.0104156	-0.025929	0.0362559
TMEM230	Epithelial-M1	blue	0.0466618	0.0886693	0.0235326	0.0339698	-0.0240629	0.022997
AHCY	Epithelial-M1	blue	0.0401353	0.088177	0.0237949	0.0530556	-0.0151499	0.0233592
CAPN1	Epithelial-M1	blue	0.0456401	0.0880444	0.0249382	0.0339832	-0.0358164	0.0297426
BOLA2B	Epithelial-M1	blue	0.028981	0.0878395	0.0136264	0.035557	-0.0221446	0.0134276
ECM1	Epithelial-M1	blue	0.0437553	0.0876591	0.0256857	0.0430773	-0.0248852	-0.00343424
C20orf204	Epithelial-M1	blue	0.0323746	0.0858301	0.00592628	0.0228107	-0.020346	0.0038215
S100A2	Epithelial-M1	blue	0.0217379	0.0858284	-0.00259298	0.00928166	-0.0216676	0.0257391
TXNRD2	Epithelial-M1	blue	0.0318945	0.0856939	0.0133824	0.0244183	-0.0335719	0.0197316
MT1F	Epithelial-M1	blue	0.0199581	0.085616	-0.00121078	0.0282397	-0.0405502	0.0375693
REEP6	Epithelial-M1	blue	0.0244992	0.0852203	0.00555894	0.016598	-0.0370833	0.0110852
PDZK1IP1	Epithelial-M1	blue	0.0144208	0.0844831	-0.0081239	-0.00602388	-0.0257288	-0.0043043
AC023157.3	Epithelial-M1	blue	0.038885	0.0833199	0.0200651	0.0219315	-0.0141938	0.0285512
HSPB11	Epithelial-M1	blue	0.0280392	0.0823611	0.00409686	0.055661	-0.0180193	0.0156574
KCNN4	Epithelial-M1	blue	0.031471	0.082223	0.00288664	0.0259075	-0.0194275	0.0220439
PRKAG1	Epithelial-M1	blue	0.0320225	0.0809276	0.0198219	0.0237851	-0.0207816	0.00959592
SNHG17	Epithelial-M1	blue	0.0294812	0.0805591	0.00238276	0.0345073	-0.0247121	0.0356669
SMIM26	Epithelial-M1	blue	0.0282025	0.0789323	0.00891211	0.0291805	-0.0212637	0.0191303
CYSTM1	Epithelial-M1	blue	0.0138713	0.0778684	-0.00328527	0.0224028	-0.0132843	0.026643
C15orf48	Epithelial-M1	blue	0.0438491	0.0773102	0.0171027	-0.00868039	-0.014807	0.0142271
DNAJC15	Epithelial-M1	blue	0.0415174	0.0761773	0.0200696	0.0468259	-0.022905	0.024567
CRB3	Epithelial-M1	blue	0.0194031	0.0749033	-0.000642028	0.010779	-0.0310779	0.014648
SYT17	Epithelial-M1	blue	0.0284451	0.0748818	0.00274119	0.0161303	-0.0288741	0.0203204
CLIC3	Epithelial-M1	blue	0.0137417	0.0745152	0.000704634	0.00748664	0.00228805	0.0052129
SNAPC2	Epithelial-M1	blue	0.0222181	0.0738264	-0.00206109	0.0364781	-0.00577576	0.0317942
WNT4	Epithelial-M1	blue	0.0366385	0.0731595	0.00969499	0.0218266	-0.0291789	0.0180269
TOR2A	Epithelial-M1	blue	0.0268192	0.0711844	0.0106541	0.0245331	-0.0277459	0.0203314
NDUFB5	Epithelial-M1	blue	0.0260301	0.0710649	0.0135525	0.0361282	-0.0179724	0.0293295
HSCB	Epithelial-M1	blue	0.0263024	0.0669613	0.0124541	0.0145703	-0.00563761	0.0138369
LRRC23	Epithelial-M1	blue	0.0263753	0.0542172	0.0189189	0.0243724	-0.017285	0.0234106
