# Supplementary material for: Noninvasive assessment of core metastatic genes in lung adenocarcinoma: development of a predictive model integrating single-cell transcriptomics and radiomics
Source: Front Oncol. 2026 Mar 16;16:1784914. doi: 10.3389/fonc.2026.1784914 (PMC13033551; doi:10.3389/fonc.2026.1784914)
Supplement: Supplementary file 13 [file Table5.xlsx]

## Sheet: Sheet1
MIF
NDUFA13
KRT7
GSTP1
C4orf48
NME2
S100A6
CALML5
RNASEK
LGALS3
PHPT1
UPP1
PGLS
S100P
TRAPPC5
TUBB3
CALY
CYBA
ASL
C19orf33
MTX1
EEF1G
MIEN1
VAMP5
GABARAP
HLA-DRB5
PSMA6
SUMF2
REX1BD
AQP5
EIF4A1
RNASE1
DDT
MRPL38
POLD4
SLC16A3
ATP6V0C
MUC20
SLPI
SERINC2
WDR83OS
ARHGDIA
G6PD
PSMB5
LCN2
RAB5C
MRPL27
SNF8
TLE5
RBIS
MCRIP1
PSMB7
CXCL17
FUNDC2
MAP2K2
MRPL36
RPN2
EIF3I
KRT81
PPP1R7
