# Supplementary material for: Noninvasive assessment of core metastatic genes in lung adenocarcinoma: development of a predictive model integrating single-cell transcriptomics and radiomics
Source: Front Oncol. 2026 Mar 16;16:1784914. doi: 10.3389/fonc.2026.1784914 (PMC13033551; doi:10.3389/fonc.2026.1784914)
Supplement: Supplementary file 14 [file Table6.xlsx]

## Sheet: Sheet1
Gene	Coefficient
NDUFA13	-0.183074
MIEN1	-0.177203
HLA-DRB5	-0.145903
PSMB7	0.133385
KRT81	0.133261
PSMB5	0.124508
MIF	0.107396
SLC16A3	0.104045
S100P	0.10393
LGALS3	0.0672789
POLD4	0.0672789
VAMP5	-0.058935
CXCL17	-0.0545293
CALML5	0.0526263
C4orf48	0.0489876
MRPL36	-0.014726
TLE5	-0.0140298
SUMF2	0.00830578
RNASEK	-0.0027855
RAB5C	-0.00162347
