# Supplementary material for: Noninvasive assessment of core metastatic genes in lung adenocarcinoma: development of a predictive model integrating single-cell transcriptomics and radiomics
Source: Front Oncol. 2026 Mar 16;16:1784914. doi: 10.3389/fonc.2026.1784914 (PMC13033551; doi:10.3389/fonc.2026.1784914)
Supplement: Supplementary file 15 [file Table7.xlsx]

## Sheet: Sheet1
Score	Type	ID	Name	Description
98.89	cp	BRD-K68873215	phosphodiesterase-V-inhibitor-II	Phosphodiesterase inhibitor
94.06	cp	BRD-K84895041	BMY-45778	IP1 prostacyclin receptor agonist
93.94	cp	BRD-A32949107	MRS-1845	Calcium channel blocker
91.2	cp	BRD-K29582677	flunarizine	Calcium channel blocker
90.28	cp	BRD-K37516142	idebenone	Calcium channel modulator
89.37	cp	BRD-A52282606	lacidipine	Calcium channel blocker
85.81	cp	BRD-K17743697	KB-R7943	Sodium/calcium exchange inhibitor
85.25	cp	BRD-K84663978	trequinsin	Phosphodiesterase inhibitor
83.97	cp	BRD-K84266862	BRL-50481	Phosphodiesterase inhibitor
78.33	cp	BRD-K28578425	cilostamide	Phosphodiesterase inhibitor
73.55	cp	BRD-K96354014	nifedipine	Calcium channel blocker
72.77	cp	BRD-K50128260	sildenafil	Phosphodiesterase inhibitor
72.09	cp	BRD-A90799790	isradipine	Calcium channel blocker
69.43	cp	BRD-K49404994	levetiracetam	Calcium channel blocker
69.3	cp	BRD-K62200014	anagrelide	Phosphodiesterase inhibitor
68.69	cp	BRD-A67438293	treprostinil	Prostacyclin analog
58.37	cp	BRD-K69556541	ryanodine	Calcium channel blocker
54.01	cp	BRD-K85603128	resorcinol	Phosphodiesterase inhibitor
47.68	cp	BRD-K63516691	T-0156	Phosphodiesterase inhibitor
47.43	cp	BRD-K93480852	KN-93	Calcium-calmodulin dependent protein kinase inhibitor
47.3	cp	BRD-K55454768	TAS-301	Calcium-calmodulin dependent protein kinase inhibitor
46.85	cp	BRD-K64746805	MBCQ	Phosphodiesterase inhibitor
45.83	kd	CGS001-1910	EDNRB	Endothelin receptors
44.76	cp	BRD-A58048407	nimodipine	Calcium channel blocker
44.11	cp	BRD-K74763371	bosentan	Endothelin receptor antagonist
43.29	cp	BRD-A34255068	rolipram	Phosphodiesterase inhibitor
38.4	oe	ccsbBroad304_00902	KCNN4	Calcium-activated potassium channels
36.99	cp	BRD-A54029483	IRL-2500	Endothelin receptor antagonist
32.46	cp	BRD-K67017579	cilostazol	Phosphodiesterase inhibitor
29.63	cp	BRD-K62996583	lidoflazine	Calcium channel blocker
28.9	cp	BRD-K78959463	FPL-64176	Calcium channel activator
26.55	cp	BRD-A35623999	CGP-37157	L-type calcium channel blocker
25.45	cp	BRD-K78294846	osthol	Calcium channel blocker
22.65	cp	BRD-K93645900	tadalafil	Phosphodiesterase inhibitor
22.14	cp	BRD-K54210043	NS-1619	Calcium channel activator
21.96	cp	BRD-K06208435	YS-035	Calcium channel blocker
20.79	cp	BRD-A72703248	SKF-96365	Calcium channel blocker
20.35	cp	BRD-K37561857	zardaverine	Phosphodiesterase inhibitor
19.28	oe	ccsbBroad304_06704	PDE4D	Phosphodiesterases
19.03	cp	BRD-K81272440	dantrolene	Calcium channel blocker
18.71	cp	BRD-K67080878	milrinone	Phosphodiesterase inhibitor
17.79	cp	BRD-K15567136	papaverine	Phosphodiesterase inhibitor
16.04	cp	BRD-K13926615	vardenafil	Phosphodiesterase inhibitor
15.61	kd	CGS001-6284	S100A13	S100 calcium binding proteins
14.14	cp	BRD-K53878242	MMPX	Phosphodiesterase inhibitor
4.66	kd	CGS001-776	CACNA1D	Calcium channel subunits
-13.18	cp	BRD-A75455249	kavain	Calcium channel modulator
-14.79	cp	BRD-K52219182	BRD-K52219182	Phosphodiesterase inhibitor
-15.23	cp	BRD-K73838513	cinacalcet	Calcium channel activator
-17.87	cp	BRD-A52172093	VU-0413807-2	Calcium channel blocker
-18.2	cp	BRD-A43331270	niguldipine	Calcium channel blocker
-19.38	cp	BRD-A30815329	felodipine	Calcium channel blocker
-19.59	cp	BRD-A96107863	nisoldipine	Calcium channel blocker
-22.47	cp	BRD-K64755930	etazolate	Phosphodiesterase inhibitor
-24.5	cp	BRD-A35519318	benidipine	Calcium channel blocker
-26.99	kd	CGS001-3778	KCNMA1	Calcium-activated potassium channels
-28.03	cp	BRD-K12516989	zaprinast	Phosphodiesterase inhibitor
-31.6	cp	BRD-K74195153	irsogladine	Phosphodiesterase inhibitor
-31.65	cp	BRD-K90524085	MY-5445	Phosphodiesterase inhibitor
-34.48	cp	BRD-K62982419	cilomilast	Phosphodiesterase inhibitor
-36.42	cp	BRD-A12560204	nitrendipine	Calcium channel blocker
-36.76	cp	BRD-K37792168	denbufylline	Phosphodiesterase inhibitor
-37.48	cp	BRD-K57569181	pentoxifylline	Phosphodiesterase inhibitor
-40.59	cp	BRD-A80641450	FR-139317	Endothelin receptor antagonist
-40.65	kd	CGS001-222545	GPRC6A	GPCR / Class C : Calcium-sensing receptors
-42.97	kd	CGS001-488	ATP2A2	Calcium-ATPases
-43	cp	BRD-A81177136	KN-62	Calcium-calmodulin dependent protein kinase inhibitor
-43.25	cp	BRD-K09497549	kawain	Calcium channel modulator
-47.66	cp	BRD-K12906962	dichlorobenzamil	Sodium/calcium exchange inhibitor
-55.3	cp	BRD-K12932420	YM-976	Phosphodiesterase inhibitor
-56.63	kd	CGS001-55107	ANO1	Calcium activated chloride channel
-60.09	cp	BRD-A07875874	cilnidipine	Calcium channel blocker
-61.17	cp	BRD-K78122587	NNC-55-0396	T-type calcium channel blocker
-62.78	cp	BRD-A09533288	verapamil	Calcium channel blocker
-64.66	cp	BRD-A62071884	siguazodan	Phosphodiesterase inhibitor
-65.93	cp	BRD-K09549677	mibefradil	T-type calcium channel blocker
-70.18	cp	BRD-K56509348	BMS-182874	Endothelin receptor antagonist
-70.27	cp	BRD-K53318339	vinpocetine	Phosphodiesterase inhibitor
-71.55	kd	CGS001-27032	ATP2C1	Calcium-ATPases
-71.81	cp	BRD-A91008255	bepridil	Calcium channel blocker
-72.44	cp	BRD-K62858456	lomerizine	Calcium channel blocker
-76.14	cp	BRD-K05434375	HA-1004	Calcium channel blocker
-76.27	cp	BRD-K15409150	penfluridol	T-type calcium channel blocker
-77.25	cp	BRD-K31553034	zibotentan	Endothelin receptor antagonist
-78.39	kd	CGS001-775	CACNA1C	Calcium channel subunits
-79.32	cp	BRD-A64297288	amlodipine	Calcium channel blocker
-80.6	cp	BRD-A26711594	nicardipine	Calcium channel blocker
-82.27	kd	CGS001-55129	ANO10	Calcium activated chloride channel
-83.29	cp	BRD-K65639003	icariin	Phosphodiesterase inhibitor
-90.14	cp	BRD-A69636825	diltiazem	Calcium channel blocker
-94.89	cp	BRD-A98283014	calmidazolium	Calcium channel blocker
-95.4	cp	BRD-K07220430	cinnarizine	Calcium channel blocker
-97.25	cp	BRD-K14329163	BAY-K8644	Calcium channel activator
-99.89	cp	BRD-K86301799	dipyridamole	Phosphodiesterase inhibitor
