# Supplementary material for: Noninvasive assessment of core metastatic genes in lung adenocarcinoma: development of a predictive model integrating single-cell transcriptomics and radiomics
Source: Front Oncol. 2026 Mar 16;16:1784914. doi: 10.3389/fonc.2026.1784914 (PMC13033551; doi:10.3389/fonc.2026.1784914)
Supplement: Supplementary file 16 [file Table8.xlsx]

## Sheet: Sheet1
Feature Name	TCGA-38-4625	TCGA-38-4626	TCGA-38-4628	TCGA-50-5044	TCGA-50-5045	TCGA-50-5049	TCGA-50-5051	TCGA-50-5936	TCGA-50-5066	TCGA-50-5941	TCGA-50-5942	TCGA-50-5946	TCGA-50-6590	TCGA-50-6593	TCGA-50-6594	TCGA-50-8459	TCGA-J2-8192	TCGA-J2-A4AD	TCGA-J2-A4AE	TCGA-J2-A4AG	TCGA-38-4629	TCGA-38-6178	TCGA-38-A44F	TCGA-50-5072	TCGA-50-6595	TCGA-50-6673	TCGA-50-8460
PyRadiomics	3.1.0a2.post10+g146e3bd	3.1.0a2.post10+g146e3bd	3.1.0a2.post10+g146e3bd	3.1.0a2.post10+g146e3bd	3.1.0a2.post10+g146e3bd	3.1.0a2.post10+g146e3bd	3.1.0a2.post10+g146e3bd	3.1.0a2.post10+g146e3bd	3.1.0a2.post10+g146e3bd	3.1.0a2.post10+g146e3bd	3.1.0a2.post10+g146e3bd	3.1.0a2.post10+g146e3bd	3.1.0a2.post10+g146e3bd	3.1.0a2.post10+g146e3bd	3.1.0a2.post10+g146e3bd	3.1.0a2.post10+g146e3bd	3.1.0a2.post10+g146e3bd	3.1.0a2.post10+g146e3bd	3.1.0a2.post10+g146e3bd	3.1.0a2.post10+g146e3bd	3.1.0a2.post10+g146e3bd	3.1.0a2.post10+g146e3bd	3.1.0a2.post10+g146e3bd	3.1.0a2.post10+g146e3bd	3.1.0a2.post10+g146e3bd	3.1.0a2.post10+g146e3bd	3.1.0a2.post10+g146e3bd
Numpy	2.0.2	2.0.2	2.0.2	2.0.2	2.0.2	2.0.2	2.0.2	2.0.2	2.0.2	2.0.2	2.0.2	2.0.2	2.0.2	2.0.2	2.0.2	2.0.2	2.0.2	2.0.2	2.0.2	2.0.2	2.0.2	2.0.2	2.0.2	2.0.2	2.0.2	2.0.2	2.0.2
SimpleITK	2.4.0rc2.dev213	2.4.0rc2.dev213	2.4.0rc2.dev213	2.4.0rc2.dev213	2.4.0rc2.dev213	2.4.0rc2.dev213	2.4.0rc2.dev213	2.4.0rc2.dev213	2.4.0rc2.dev213	2.4.0rc2.dev213	2.4.0rc2.dev213	2.4.0rc2.dev213	2.4.0rc2.dev213	2.4.0rc2.dev213	2.4.0rc2.dev213	2.4.0rc2.dev213	2.4.0rc2.dev213	2.4.0rc2.dev213	2.4.0rc2.dev213	2.4.0rc2.dev213	2.4.0rc2.dev213	2.4.0rc2.dev213	2.4.0rc2.dev213	2.4.0rc2.dev213	2.4.0rc2.dev213	2.4.0rc2.dev213	2.4.0rc2.dev213
PyWavelet	1.8.0	1.8.0	1.8.0	1.8.0	1.8.0	1.8.0	1.8.0	1.8.0	1.8.0	1.8.0	1.8.0	1.8.0	1.8.0	1.8.0	1.8.0	1.8.0	1.8.0	1.8.0	1.8.0	1.8.0	1.8.0	1.8.0	1.8.0	1.8.0	1.8.0	1.8.0	1.8.0
Python	3.12.10	3.12.10	3.12.10	3.12.10	3.12.10	3.12.10	3.12.10	3.12.10	3.12.10	3.12.10	3.12.10	3.12.10	3.12.10	3.12.10	3.12.10	3.12.10	3.12.10	3.12.10	3.12.10	3.12.10	3.12.10	3.12.10	3.12.10	3.12.10	3.12.10	3.12.10	3.12.10
Settings	{'minimumROIDimensions': 2, 'minimumROISize': None, 'normalize': False, 'normalizeScale': 1, 'removeOutliers': None, 'resampledPixelSpacing': None, 'interpolator': 'sitkBSpline', 'preCrop': False, 'padDistance': 5, 'distances': [1], 'force2D': False, 'force2Ddimension': 0, 'resegmentRange': None, 'label': 1, 'additionalInfo': True, 'binWidth': 25.0, 'symmetricalGLCM': True, 'correctMask': True}	{'minimumROIDimensions': 2, 'minimumROISize': None, 'normalize': False, 'normalizeScale': 1, 'removeOutliers': None, 'resampledPixelSpacing': None, 'interpolator': 'sitkBSpline', 'preCrop': False, 'padDistance': 5, 'distances': [1], 'force2D': False, 'force2Ddimension': 0, 'resegmentRange': None, 'label': 1, 'additionalInfo': True, 'binWidth': 25.0, 'symmetricalGLCM': True, 'correctMask': True}	{'minimumROIDimensions': 2, 'minimumROISize': None, 'normalize': False, 'normalizeScale': 1, 'removeOutliers': None, 'resampledPixelSpacing': None, 'interpolator': 'sitkBSpline', 'preCrop': False, 'padDistance': 5, 'distances': [1], 'force2D': False, 'force2Ddimension': 0, 'resegmentRange': None, 'label': 1, 'additionalInfo': True, 'binWidth': 25.0, 'symmetricalGLCM': True, 'correctMask': True}	{'minimumROIDimensions': 2, 'minimumROISize': None, 'normalize': False, 'normalizeScale': 1, 'removeOutliers': None, 'resampledPixelSpacing': None, 'interpolator': 'sitkBSpline', 'preCrop': False, 'padDistance': 5, 'distances': [1], 'force2D': False, 'force2Ddimension': 0, 'resegmentRange': None, 'label': 1, 'additionalInfo': True, 'binWidth': 25.0, 'symmetricalGLCM': True, 'correctMask': True}	{'minimumROIDimensions': 2, 'minimumROISize': None, 'normalize': False, 'normalizeScale': 1, 'removeOutliers': None, 'resampledPixelSpacing': None, 'interpolator': 'sitkBSpline', 'preCrop': False, 'padDistance': 5, 'distances': [1], 'force2D': False, 'force2Ddimension': 0, 'resegmentRange': None, 'label': 1, 'additionalInfo': True, 'binWidth': 25.0, 'symmetricalGLCM': True, 'correctMask': True}	{'minimumROIDimensions': 2, 'minimumROISize': None, 'normalize': False, 'normalizeScale': 1, 'removeOutliers': None, 'resampledPixelSpacing': None, 'interpolator': 'sitkBSpline', 'preCrop': False, 'padDistance': 5, 'distances': [1], 'force2D': False, 'force2Ddimension': 0, 'resegmentRange': None, 'label': 1, 'additionalInfo': True, 'binWidth': 25.0, 'symmetricalGLCM': True, 'correctMask': True}	{'minimumROIDimensions': 2, 'minimumROISize': None, 'normalize': False, 'normalizeScale': 1, 'removeOutliers': None, 'resampledPixelSpacing': None, 'interpolator': 'sitkBSpline', 'preCrop': False, 'padDistance': 5, 'distances': [1], 'force2D': False, 'force2Ddimension': 0, 'resegmentRange': None, 'label': 1, 'additionalInfo': True, 'binWidth': 25.0, 'symmetricalGLCM': True, 'correctMask': True}	{'minimumROIDimensions': 2, 'minimumROISize': None, 'normalize': False, 'normalizeScale': 1, 'removeOutliers': None, 'resampledPixelSpacing': None, 'interpolator': 'sitkBSpline', 'preCrop': False, 'padDistance': 5, 'distances': [1], 'force2D': False, 'force2Ddimension': 0, 'resegmentRange': None, 'label': 1, 'additionalInfo': True, 'binWidth': 25.0, 'symmetricalGLCM': True, 'correctMask': True}	{'minimumROIDimensions': 2, 'minimumROISize': None, 'normalize': False, 'normalizeScale': 1, 'removeOutliers': None, 'resampledPixelSpacing': None, 'interpolator': 'sitkBSpline', 'preCrop': False, 'padDistance': 5, 'distances': [1], 'force2D': False, 'force2Ddimension': 0, 'resegmentRange': None, 'label': 1, 'additionalInfo': True, 'binWidth': 25.0, 'symmetricalGLCM': True, 'correctMask': True}	{'minimumROIDimensions': 2, 'minimumROISize': None, 'normalize': False, 'normalizeScale': 1, 'removeOutliers': None, 'resampledPixelSpacing': None, 'interpolator': 'sitkBSpline', 'preCrop': False, 'padDistance': 5, 'distances': [1], 'force2D': False, 'force2Ddimension': 0, 'resegmentRange': None, 'label': 1, 'additionalInfo': True, 'binWidth': 25.0, 'symmetricalGLCM': True, 'correctMask': True}	{'minimumROIDimensions': 2, 'minimumROISize': None, 'normalize': False, 'normalizeScale': 1, 'removeOutliers': None, 'resampledPixelSpacing': None, 'interpolator': 'sitkBSpline', 'preCrop': False, 'padDistance': 5, 'distances': [1], 'force2D': False, 'force2Ddimension': 0, 'resegmentRange': None, 'label': 1, 'additionalInfo': True, 'binWidth': 25.0, 'symmetricalGLCM': True, 'correctMask': True}	{'minimumROIDimensions': 2, 'minimumROISize': None, 'normalize': False, 'normalizeScale': 1, 'removeOutliers': None, 'resampledPixelSpacing': None, 'interpolator': 'sitkBSpline', 'preCrop': False, 'padDistance': 5, 'distances': [1], 'force2D': False, 'force2Ddimension': 0, 'resegmentRange': None, 'label': 1, 'additionalInfo': True, 'binWidth': 25.0, 'symmetricalGLCM': True, 'correctMask': True}	{'minimumROIDimensions': 2, 'minimumROISize': None, 'normalize': False, 'normalizeScale': 1, 'removeOutliers': None, 'resampledPixelSpacing': None, 'interpolator': 'sitkBSpline', 'preCrop': False, 'padDistance': 5, 'distances': [1], 'force2D': False, 'force2Ddimension': 0, 'resegmentRange': None, 'label': 1, 'additionalInfo': True, 'binWidth': 25.0, 'symmetricalGLCM': True, 'correctMask': True}	{'minimumROIDimensions': 2, 'minimumROISize': None, 'normalize': False, 'normalizeScale': 1, 'removeOutliers': None, 'resampledPixelSpacing': None, 'interpolator': 'sitkBSpline', 'preCrop': False, 'padDistance': 5, 'distances': [1], 'force2D': False, 'force2Ddimension': 0, 'resegmentRange': None, 'label': 1, 'additionalInfo': True, 'binWidth': 25.0, 'symmetricalGLCM': True, 'correctMask': True}	{'minimumROIDimensions': 2, 'minimumROISize': None, 'normalize': False, 'normalizeScale': 1, 'removeOutliers': None, 'resampledPixelSpacing': None, 'interpolator': 'sitkBSpline', 'preCrop': False, 'padDistance': 5, 'distances': [1], 'force2D': False, 'force2Ddimension': 0, 'resegmentRange': None, 'label': 1, 'additionalInfo': True, 'binWidth': 25.0, 'symmetricalGLCM': True, 'correctMask': True}	{'minimumROIDimensions': 2, 'minimumROISize': None, 'normalize': False, 'normalizeScale': 1, 'removeOutliers': None, 'resampledPixelSpacing': None, 'interpolator': 'sitkBSpline', 'preCrop': False, 'padDistance': 5, 'distances': [1], 'force2D': False, 'force2Ddimension': 0, 'resegmentRange': None, 'label': 1, 'additionalInfo': True, 'binWidth': 25.0, 'symmetricalGLCM': True, 'correctMask': True}	{'minimumROIDimensions': 2, 'minimumROISize': None, 'normalize': False, 'normalizeScale': 1, 'removeOutliers': None, 'resampledPixelSpacing': None, 'interpolator': 'sitkBSpline', 'preCrop': False, 'padDistance': 5, 'distances': [1], 'force2D': False, 'force2Ddimension': 0, 'resegmentRange': None, 'label': 1, 'additionalInfo': True, 'binWidth': 25.0, 'symmetricalGLCM': True, 'correctMask': True}	{'minimumROIDimensions': 2, 'minimumROISize': None, 'normalize': False, 'normalizeScale': 1, 'removeOutliers': None, 'resampledPixelSpacing': None, 'interpolator': 'sitkBSpline', 'preCrop': False, 'padDistance': 5, 'distances': [1], 'force2D': False, 'force2Ddimension': 0, 'resegmentRange': None, 'label': 1, 'additionalInfo': True, 'binWidth': 25.0, 'symmetricalGLCM': True, 'correctMask': True}	{'minimumROIDimensions': 2, 'minimumROISize': None, 'normalize': False, 'normalizeScale': 1, 'removeOutliers': None, 'resampledPixelSpacing': None, 'interpolator': 'sitkBSpline', 'preCrop': False, 'padDistance': 5, 'distances': [1], 'force2D': False, 'force2Ddimension': 0, 'resegmentRange': None, 'label': 1, 'additionalInfo': True, 'binWidth': 25.0, 'symmetricalGLCM': True, 'correctMask': True}	{'minimumROIDimensions': 2, 'minimumROISize': None, 'normalize': False, 'normalizeScale': 1, 'removeOutliers': None, 'resampledPixelSpacing': None, 'interpolator': 'sitkBSpline', 'preCrop': False, 'padDistance': 5, 'distances': [1], 'force2D': False, 'force2Ddimension': 0, 'resegmentRange': None, 'label': 1, 'additionalInfo': True, 'binWidth': 25.0, 'symmetricalGLCM': True, 'correctMask': True}	{'minimumROIDimensions': 2, 'minimumROISize': None, 'normalize': False, 'normalizeScale': 1, 'removeOutliers': None, 'resampledPixelSpacing': None, 'interpolator': 'sitkBSpline', 'preCrop': False, 'padDistance': 5, 'distances': [1], 'force2D': False, 'force2Ddimension': 0, 'resegmentRange': None, 'label': 1, 'additionalInfo': True, 'binWidth': 25.0, 'symmetricalGLCM': True, 'correctMask': True}	{'minimumROIDimensions': 2, 'minimumROISize': None, 'normalize': False, 'normalizeScale': 1, 'removeOutliers': None, 'resampledPixelSpacing': None, 'interpolator': 'sitkBSpline', 'preCrop': False, 'padDistance': 5, 'distances': [1], 'force2D': False, 'force2Ddimension': 0, 'resegmentRange': None, 'label': 1, 'additionalInfo': True, 'binWidth': 25.0, 'symmetricalGLCM': True, 'correctMask': True}	{'minimumROIDimensions': 2, 'minimumROISize': None, 'normalize': False, 'normalizeScale': 1, 'removeOutliers': None, 'resampledPixelSpacing': None, 'interpolator': 'sitkBSpline', 'preCrop': False, 'padDistance': 5, 'distances': [1], 'force2D': False, 'force2Ddimension': 0, 'resegmentRange': None, 'label': 1, 'additionalInfo': True, 'binWidth': 25.0, 'symmetricalGLCM': True, 'correctMask': True}	{'minimumROIDimensions': 2, 'minimumROISize': None, 'normalize': False, 'normalizeScale': 1, 'removeOutliers': None, 'resampledPixelSpacing': None, 'interpolator': 'sitkBSpline', 'preCrop': False, 'padDistance': 5, 'distances': [1], 'force2D': False, 'force2Ddimension': 0, 'resegmentRange': None, 'label': 1, 'additionalInfo': True, 'binWidth': 25.0, 'symmetricalGLCM': True, 'correctMask': True}	{'minimumROIDimensions': 2, 'minimumROISize': None, 'normalize': False, 'normalizeScale': 1, 'removeOutliers': None, 'resampledPixelSpacing': None, 'interpolator': 'sitkBSpline', 'preCrop': False, 'padDistance': 5, 'distances': [1], 'force2D': False, 'force2Ddimension': 0, 'resegmentRange': None, 'label': 1, 'additionalInfo': True, 'binWidth': 25.0, 'symmetricalGLCM': True, 'correctMask': True}	{'minimumROIDimensions': 2, 'minimumROISize': None, 'normalize': False, 'normalizeScale': 1, 'removeOutliers': None, 'resampledPixelSpacing': None, 'interpolator': 'sitkBSpline', 'preCrop': False, 'padDistance': 5, 'distances': [1], 'force2D': False, 'force2Ddimension': 0, 'resegmentRange': None, 'label': 1, 'additionalInfo': True, 'binWidth': 25.0, 'symmetricalGLCM': True, 'correctMask': True}	{'minimumROIDimensions': 2, 'minimumROISize': None, 'normalize': False, 'normalizeScale': 1, 'removeOutliers': None, 'resampledPixelSpacing': None, 'interpolator': 'sitkBSpline', 'preCrop': False, 'padDistance': 5, 'distances': [1], 'force2D': False, 'force2Ddimension': 0, 'resegmentRange': None, 'label': 1, 'additionalInfo': True, 'binWidth': 25.0, 'symmetricalGLCM': True, 'correctMask': True}
EnabledImageTypes	{'Original': {}}	{'Original': {}}	{'Original': {}}	{'Original': {}}	{'Original': {}}	{'Original': {}}	{'Original': {}}	{'Original': {}}	{'Original': {}}	{'Original': {}}	{'Original': {}}	{'Original': {}}	{'Original': {}}	{'Original': {}}	{'Original': {}}	{'Original': {}}	{'Original': {}}	{'Original': {}}	{'Original': {}}	{'Original': {}}	{'Original': {}}	{'Original': {}}	{'Original': {}}	{'Original': {}}	{'Original': {}}	{'Original': {}}	{'Original': {}}
Hash	0b72fcc0265a1c3901f0b06def5b3fdb9d2c0109	ea38337ab32468cd200f60a7a1e0225ac62a8a1c	400f1578d5dac56c70c19723c1e46c1aedf8a336	f0cde38420305d14608b79e1cb82be045b9121fa	a794e934f94ba115992e04221d497aad885bfbba	14ee619be4b0d45ff5c32e2d74dfb18975ec9a8e	6655bd986060af7ccc5cce5546ec64120741bec6	a29bbac6a11a262a2962c25dd69fe55349d521a7	58cc78cd6b420218410e6ed858c8fd71da193cbf	fafb159317c3fcab94de3b4f8b6ac0762885bad9	88efa52dc80694456e88bc009a37596d4d9bc3ba	96dafe4edb4e334ed764d6aee25f81ad7d17211e	65ff53c362c658c10cce6e833aceba314ef8cae7	0ecba5a5f9d2b14ec3ee74c3f2b8c1365973cb42	cb6b13e2e1b89a0899a9db2471b5a6b56f8b60a1	5374b857e202529ff2645cbd345656a4af680611	0e9395c3549685d3c9c8428a3d4e2e23344e1dcf	8408ab0cc2b008e52742ae110bff0f32f15e98a9	f369371253d33a8de1ccf206d31c7500d0d2989c	f0f7aa34ecef0682d173d6e4439b622721afef61	a44ac98bb6de3dfde07d3b62aee2173f459cd75c	ed8e92cacdb9f50351c0afde1dfb7433cf5e5b93	e32d15d12e3c55181cf963d6c8307eab040dae36	d2a14fac03adab934f4f7654aa998d4c774ae101	0fd920eab31b4c4783ffd2c00214d477117d4519	2ae4914967ef27325e94e02857a15295ba820217	8c379e03728540283ff0ea9fa8952c354e97d7ba
Dimensionality	3D	3D	3D	3D	3D	3D	3D	3D	3D	3D	3D	3D	3D	3D	3D	3D	3D	3D	3D	3D	3D	3D	3D	3D	3D	3D	3D
Spacing	(0.6464843999999998, 0.6464843999999998, 7.8378378378378395)	(0.6152344, 0.6152344, 4.933333333333333)	(0.6464843999999998, 0.6464843999999998, 7.818181818181819)	(0.9375, 0.9375, 4.999999904761905)	(0.9765625, 0.9765625, 3.399999999999999)	(0.7226560000000002, 0.7226560000000002, 0.6249999999999999)	(0.7031249999999999, 0.7031249999999999, 0.6250000000000001)	(0.664062, 0.664062, 4.999999999999999)	(0.580078, 0.580078, 5.0)	(0.976562, 0.976562, 3.27)	(0.554688, 0.554688, 0.6249999999999999)	(0.720703, 0.720703, 5.0)	(0.9765625, 0.9765625, 3.4000000000000004)	(0.78125, 0.78125, 5.0)	(0.6445309999999999, 0.6445309999999999, 2.4999999999999996)	(0.7031249999999999, 0.7031249999999999, 2.5000000000000004)	(0.8085940000000001, 0.8085940000000001, 2.0)	(0.976562, 0.976562, 3.27)	(0.976562, 0.976562, 3.27)	(0.976562, 0.976562, 3.27)	(0.7050781299999997, 0.7050781299999997, 4.999999999999998)	(0.5996093750000001, 0.5996093750000002, 0.9999999426694648)	(0.91015625, 0.9101562500000001, 4.999999999999952)	(0.976562, 0.976562, 3.27)	(0.5781249999999999, 0.5781249999999999, 2.0)	(0.640625, 0.640625, 4.999999758064516)	(0.605469, 0.605469, 1.0)
Size	(512, 512, 38)	(512, 512, 61)	(512, 512, 34)	(512, 512, 43)	(512, 512, 226)	(512, 512, 572)	(512, 512, 451)	(512, 512, 78)	(512, 512, 16)	(512, 512, 267)	(512, 512, 514)	(512, 512, 66)	(512, 512, 262)	(512, 512, 125)	(512, 512, 118)	(512, 512, 121)	(512, 512, 136)	(512, 512, 267)	(512, 512, 267)	(512, 512, 267)	(512, 512, 62)	(512, 512, 152)	(512, 512, 61)	(512, 512, 267)	(512, 512, 130)	(512, 512, 63)	(512, 512, 296)
Mean	-533.908	-471.579	-406.766	-711.553	-759.104	-747.394	-637.177	-777.936	-755.926	-928.84	-672.821	-707.073	-752.095	-717.699	-676.341	-627.313	-562.99	-1023.86	-920.511	-948.853	-522.764	-350.054	-616.098	-904.223	-263.861	-733.378	-581.828
Minimum	-1024	-1024	-1024	-1024	-1024	-2048	-2048	-2048	-2048	-2048	-2048	-2048	-1024	-2048	-2048	-2048	-1024	-2048	-2048	-2048	-1024	-1024	-1024	-2048	-1024	-2048	-2048
Maximum	3071	3071	3071	3071	3071	1884	3071	3071	2407	3071	3071	2154	3071	3071	3071	3071	3070	3071	3071	3071	3071	3071	1490	3071	3071	3071	3071
Hash	e08f7191eb6419bd87356f25eb6282214e3058ea	d650b917afc4beb534d91ca052f7b6bd0b84ec61	51102f4796e408d53b6d396f7f060270d917e5b9	dbc6dab1efb50349aaa70626fa38b82c17266076	c61f3bc3a4408ad353567e38fa3d5d30083cd978	1633599e5ccab4330fa540a3135a59a86482637f	1c42c4dc3d93b1e19d95f76c8fb1d9ef4377abb9	1ecf9f4b16e2e8d42c997daea755009fd5589a81	34214fc4aaf345d4a750470c47682c52005b79bb	4262e277fd33ed0a72835c7baeaafb750bff0db6	2c96307393c2071605649a6628b6c894368a5529	6b5029b11e74f2a1e762e62f54118499213c946f	150bb4ff1b67a781ee6298fb8f87d174813469ed	0f1fb9b9f67191b733c7eb3a3e02df4873afe066	9a8cd19a8b4d2a460de5bf94440e7c836529cd72	e30a2e24d5344c331c48586f83f0d2c80af528f5	33155ea68bf29c43f9807bd6ced57d518413153b	aca973fe3bd812a8119a3c91945608e2506238f9	a3921aa707e0f2332b2f2274d6c5ecade70e66d9	5c7d3576c624244ef32b6131f2c26a88287053ce	bc25ddb20dd98c13249f8ed213ad91766ed8fc49	7679465dc27bfaabe5fbdf5647e74c51fa0eceb0	15eefdcfbeb0edc90d2583cd395c92ac9635ad15	a84be7153359f33400110147f32ee91da31c5b6f	8e713473d069d5798d76527ea9e2dbf7713b419a	3d539a7c6712c2a8e6c597555d71f54af041d681	c31c9aa10e07904c4c142c3981eaba8018eda124
Spacing	(0.6464843999999998, 0.6464843999999998, 7.8378378378378395)	(0.6152344, 0.6152344, 4.933333333333333)	(0.6464843999999998, 0.6464843999999998, 7.818181818181819)	(0.9375, 0.9375, 4.999999904761905)	(0.9765625, 0.9765625, 3.399999999999999)	(0.7226560000000002, 0.7226560000000002, 0.6249999999999999)	(0.7031249999999999, 0.7031249999999999, 0.6250000000000001)	(0.664062, 0.664062, 4.999999999999999)	(0.580078, 0.580078, 5.0)	(0.976562, 0.976562, 3.27)	(0.554688, 0.554688, 0.6249999999999999)	(0.720703, 0.720703, 5.0)	(0.9765625, 0.9765625, 3.4000000000000004)	(0.78125, 0.78125, 5.0)	(0.6445309999999999, 0.6445309999999999, 2.4999999999999996)	(0.7031249999999999, 0.7031249999999999, 2.5000000000000004)	(0.8085940000000001, 0.8085940000000001, 2.0)	(0.976562, 0.976562, 3.27)	(0.976562, 0.976562, 3.27)	(0.976562, 0.976562, 3.27)	(0.7050781299999997, 0.7050781299999997, 4.999999999999998)	(0.5996093750000001, 0.5996093750000002, 0.9999999426694648)	(0.91015625, 0.9101562500000001, 4.999999999999952)	(0.976562, 0.976562, 3.27)	(0.5781249999999999, 0.5781249999999999, 2.0)	(0.640625, 0.640625, 4.999999758064516)	(0.605469, 0.605469, 1.0)
Size	(512, 512, 38)	(512, 512, 61)	(512, 512, 34)	(512, 512, 43)	(512, 512, 226)	(512, 512, 572)	(512, 512, 451)	(512, 512, 78)	(512, 512, 16)	(512, 512, 267)	(512, 512, 514)	(512, 512, 66)	(512, 512, 262)	(512, 512, 125)	(512, 512, 118)	(512, 512, 121)	(512, 512, 136)	(512, 512, 267)	(512, 512, 267)	(512, 512, 267)	(512, 512, 62)	(512, 512, 152)	(512, 512, 61)	(512, 512, 267)	(512, 512, 130)	(512, 512, 63)	(512, 512, 296)
BoundingBox	(144, 328, 27, 63, 60, 6)	(167, 292, 26, 43, 11, 6)	(161, 217, 22, 47, 46, 4)	(234, 156, 0, 57, 41, 6)	(157, 272, 125, 28, 24, 8)	(278, 158, 376, 45, 52, 28)	(159, 155, 386, 29, 32, 29)	(96, 198, 28, 81, 97, 13)	(206, 107, 8, 76, 312, 6)	(187, 228, 186, 26, 22, 7)	(344, 262, 359, 60, 82, 33)	(145, 316, 44, 46, 45, 5)	(181, 330, 178, 23, 21, 6)	(145, 264, 106, 21, 22, 4)	(321, 365, 90, 34, 28, 8)	(79, 93, 42, 100, 112, 34)	(214, 221, 61, 28, 41, 10)	(333, 269, 190, 16, 16, 5)	(313, 225, 172, 16, 13, 5)	(312, 274, 192, 33, 21, 6)	(332, 214, 47, 33, 23, 4)	(54, 206, 75, 28, 14, 15)	(177, 159, 45, 32, 28, 7)	(268, 295, 188, 29, 36, 10)	(149, 111, 79, 57, 47, 17)	(89, 330, 38, 32, 28, 4)	(102, 289, 195, 41, 34, 21)
VoxelNum	10712	1061	4581	5748	2983	16200	10580	26291	4934	1645	34813	4002	897	613	2552	119353	5389	293	306	1422	1162	1611	2450	4250	21045	1676	14304
VolumeNum	1	1	1	1	1	1	1	2	2	1	1	1	1	1	2	4	1	1	1	1	1	1	1	1	1	1	1
CenterOfMassIndex	(np.float64(174.52212471994025), np.float64(356.3536221060493), np.float64(29.141896938013442))	(np.float64(189.30631479736098), np.float64(296.11121583411875), np.float64(28.573044297832233))	(np.float64(185.755948482864), np.float64(238.23357345557739), np.float64(23.611875136433092))	(np.float64(263.9180584551148), np.float64(174.5347947112039), np.float64(1.8058455114822547))	(np.float64(169.76399597720416), np.float64(283.70231310760977), np.float64(128.72142138786455))	(np.float64(299.79648148148146), np.float64(183.98185185185184), np.float64(389.8246296296296))	(np.float64(173.0586011342155), np.float64(170.9961247637051), np.float64(399.4001890359168))	(np.float64(133.68867673348294), np.float64(253.33539994674985), np.float64(34.649233578030504))	(np.float64(241.0429671665991), np.float64(224.54235914065666), np.float64(10.574381840291853))	(np.float64(199.27781155015197), np.float64(238.75744680851065), np.float64(188.76352583586626))	(np.float64(372.6590066929021), np.float64(306.7964553471404), np.float64(372.54025794961655))	(np.float64(164.3408295852074), np.float64(337.38305847076464), np.float64(46.35157421289355))	(np.float64(191.7948717948718), np.float64(341.33110367892976), np.float64(180.22296544035675))	(np.float64(153.22512234910278), np.float64(274.35399673735725), np.float64(107.30505709624796))	(np.float64(337.39067398119124), np.float64(376.05877742946706), np.float64(93.04388714733543))	(np.float64(127.52209831340645), np.float64(153.13372935745227), np.float64(57.81543823783231))	(np.float64(226.260530710707), np.float64(239.2750046390796), np.float64(65.60623492299128))	(np.float64(340.84982935153585), np.float64(277.14334470989763), np.float64(192.10921501706486))	(np.float64(319.98366013071893), np.float64(230.32679738562092), np.float64(174.13725490196077))	(np.float64(329.85021097046416), np.float64(282.7320675105485), np.float64(194.9901547116737))	(np.float64(345.9156626506024), np.float64(224.2736660929432), np.float64(48.697934595524956))	(np.float64(66.95965238982), np.float64(212.85661080074487), np.float64(82.17752948479206))	(np.float64(191.7016326530612), np.float64(171.91387755102042), np.float64(47.07836734693878))	(np.float64(282.4835294117647), np.float64(311.0289411764706), np.float64(193.03882352941176))	(np.float64(175.2528391541934), np.float64(136.8535519125683), np.float64(86.65873129009266))	(np.float64(105.42840095465394), np.float64(343.47792362768496), np.float64(39.43556085918854))	(np.float64(122.03376677852349), np.float64(305.3126398210291), np.float64(204.50426454138702))
CenterOfMass	(-52.67417891370425, 29.87704757505594, -77.59053751286763)	(-34.032252999434476, -10.322203793025409, -1012.5396481306941)	(-54.41168709862481, -11.48572120471519, -3.3980671151593924)	(-89.47363595824638, 15.876808198329854, -230.670769614574)	(-83.72656767851157, -116.45867985584994, -1191.3471672812605)	(-56.0497201214815, 52.044410868148134, -173.10960648148142)	(58.318171077504715, 59.76834977551984, -135.37488185255194)	(-103.02243295100982, 2.3304183594386245, -226.50383210984756)	(-18.24791739440616, 19.776283691933543, -108.92809379854069)	(-55.39286179696052, -16.838550229787216, -289.0632705167176)	(-102.80947710447245, -28.17631222359458, -136.1623387814897)	(-66.05907109545228, 58.65298238905547, -103.74212893553229)	(-62.21204051282052, -81.1805640635452, -1137.6419175027877)	(-68.29287316476339, 1.639059951060375, -139.47471451875992)	(47.35874849177108, 77.38153987539175, -107.39028213166148)	(-72.32784654554136, 127.63602462338612, -188.4614044054192)	(-35.551395430506574, 16.427313845982525, -131.47633310113196)	(82.86099105119453, 20.64765899658704, -265.62286689419807)	(62.48388310457514, -25.07160209150325, -279.89117647058845)	(72.1191817257384, 26.105393312236288, -231.70219409282674)	(52.750108559397546, -173.0170029029433, -5.510327022375236)	(-95.45687105239583, 33.944206902250215, -95.13078884685292)	(-36.56116136811909, -115.76369806185946, -270.42356823979594)	(25.862680449411783, 53.739044853176495, -273.5830470588237)	(-53.092886763981994, 48.153400080185335, -80.31377219945352)	(-80.45993063842482, 56.04054482398567, -174.92410324491885)	(-61.412337262374166, 18.957338719798685, -64.99573545861298)
Elongation	0.745273	0.823897	0.750053	0.718743	0.889975	0.911404	0.844483	0.68204	0.0682166	0.941688	0.502467	0.735269	0.744428	0.651912	0.75627	0.649918	0.717205	0.615428	0.684462	0.611668	0.833484	0.628435	0.875447	0.886651	0.881972	0.676014	0.816712
Flatness	0.641905	0.278741	0.650426	0.646907	0.745242	0.699674	0.761361	0.625531	0.057787	0.725483	0.412089	0.512222	0.604874	0.599578	0.580937	0.526131	0.617408	0.566999	0.537162	0.532091	0.729298	0.312259	0.659348	0.613627	0.787548	0.526981	0.797656
LeastAxisLength	30.2618	7.01992	23.0597	28.7914	20.4529	16.3807	14.8683	38.3159	17.5652	16.3261	16.0981	17.8782	13.4641	11.8395	12.276	45.4847	17.887	9.49506	8.67918	14.8431	14.4095	5.19331	19.8709	20.4255	24.7178	12.8008	17.9729
MajorAxisLength	47.1437	25.1844	35.4533	44.5063	27.4446	23.4119	19.5286	61.2534	303.965	22.5037	39.0647	34.9032	22.2594	19.7463	21.1314	86.4514	28.9712	16.7462	16.1575	27.8957	19.758	16.6314	30.1373	33.2865	31.3858	24.2909	22.5321
Maximum2DDiameterColumn	57.8071	31.1801	41.4154	54.6008	33.4029	29.6882	20.0055	54.166	27.6846	27.7816	31.5713	30.9902	26.9286	20.3779	22.9214	87.5782	25.2196	16.9257	18.9211	33.5504	23.397	14.1135	35.0556	35.8311	35.5366	27.2974	26.2339
Maximum2DDiameterRow	51.3762	24.8577	41.8421	40.4865	31.3685	30.4094	22.6752	68.1143	166.579	25.7154	43.1658	35.681	23.0051	24.449	21.4434	97.1634	33.6909	17.3682	17.5618	21.916	24.0721	15.4759	40.7825	37.5974	36.9445	25.2268	23.3111
Maximum2DDiameterSlice	41.722	25.8691	31.934	52.1051	27.6214	39.1103	23.2138	58.0779	179.498	26.003	40.2827	38.2041	21.1263	18.5207	21.5123	69.2534	34.009	16.0168	15.7466	31.4932	23.3529	16.145	31.5419	39.86	37.2341	22.0435	26.2036
Maximum3DDiameter	58.6469	35.2607	44.2688	54.9938	34.1512	39.1103	23.8312	86.3323	182.938	30.1994	48.2617	43.3219	27.3677	24.4989	27.3062	100.354	35.8077	19.3672	21.7996	33.777	26.293	19.9999	42.3764	43.2386	42.2613	29.991	27.3548
MeshVolume	34933.5	1928.18	14848.6	25083.6	9598.72	5258.45	3257.33	57799.3	8192.63	5057.19	6678.03	10295.2	2855.69	1827.11	2622.08	147373	7006.38	873.313	909.566	4364.75	2797.52	571.925	10017.2	13140.9	14025.9	3387.17	5232.12
MinorAxisLength	35.135	20.7493	26.5918	31.9886	24.425	21.3377	16.4916	41.7773	20.7355	21.1915	19.6287	25.6632	16.5705	12.8729	15.9811	56.1863	20.7783	10.3061	11.0592	17.0629	16.468	10.4518	26.3836	29.5135	27.6814	16.421	18.4022
Sphericity	0.724937	0.42856	0.731548	0.659957	0.805798	0.555669	0.685083	0.634053	0.559929	0.72555	0.429678	0.663167	0.710275	0.696201	0.675745	0.592809	0.753172	0.680969	0.605346	0.696204	0.471052	0.524898	0.615668	0.739341	0.577317	0.71652	0.718168
SurfaceArea	7128.73	1748.12	3993.6	6279.07	2710.61	2631.72	1551.13	11401.8	3509.95	1963.76	3991.23	3451.05	1370.46	1038.15	1360.81	22760.5	2351	648.839	749.957	1855.18	2038.28	634.797	3650.08	3642.41	4871.8	1522.23	2029.44
SurfaceVolumeRatio	0.204066	0.906616	0.268955	0.250326	0.282393	0.500475	0.476197	0.197266	0.428427	0.388312	0.597665	0.33521	0.479903	0.568191	0.518982	0.154441	0.335551	0.742962	0.824522	0.425038	0.728602	1.10993	0.36438	0.277182	0.347344	0.44941	0.387881
VoxelVolume	35090	1981.24	14968.6	25259.8	9672.36	5287.6	3269.12	57968.8	8301.22	5129.95	6694.51	10393.5	2908.52	1870.73	2650.38	147516	7046.92	913.724	954.265	4434.52	2888.36	579.205	10147.7	13253.7	14067.7	3439.16	5243.74
10Percentile	-296	-516	-586	-278.3	-376.8	-461	-324	-293	-422	-291.6	-487	-462	-253	-579.4	-281	-177	5.8	-455	-476	-194	-209.8	-693	-511.1	-387	-183	-772.5	-556
90Percentile	64	191	26	42	136	65	122	99	36	32	62	88.9	99	42.8	192	147	246	16.6	-37.5	62	582.9	-276	33	78	197	-38.5	12
Energy	262235660	89410230	532798188	120137514	140566591	971439464	404070546	925526781	279201645	46442010	2331617645	243508586	20536704	67037110	124383869	2445109617	245885661	18511997	30314158	19964531	184515777	434867912	169891719	189541621	643544434	393736513	1183344339
Entropy	3.54954	5.00714	4.799	3.46843	4.65409	4.14751	4.67335	4.01181	4.55501	3.69407	4.6838	4.70163	4.21701	5.07404	4.69302	4.45512	3.43766	4.57675	4.6277	3.68196	5.46704	4.67918	4.49728	4.05954	4.37814	5.30744	4.51906
InterquartileRange	146	400	437	124	272	171	185	90	276	134	265	281	161	389	164.25	164	90	233	237	116	384.5	211.5	259	191	156	504	330
Kurtosis	4.72357	3.03149	1.82642	4.89344	3.78219	5.54386	5.16782	8.27683	3.30904	6.60469	3.81147	3.72244	5.56602	2.4687	7.41221	6.64455	14.2533	2.65395	2.41396	6.36429	3.65007	2.90229	3.54081	5.09242	5.1955	1.74719	2.49197
Maximum	346	235	70	79	305	146	328	402	182	67	259	215	214	177	405	563	284	74	136	103	849	11	105	129	435	165	193
MeanAbsoluteDeviation	117.905	230.769	209.964	103.528	170.329	169.436	137.048	124.568	154.778	111.913	176.959	179.083	111.094	204.904	148.556	105.223	93.9441	138.727	133.328	84.7319	240.576	128.732	172.371	152.769	121.184	244.467	184.747
Mean	-42.4821	-82.0283	-245.212	-53.6482	-55.9467	-92.6442	-60.1043	-28.5083	-145.556	-75.9623	-133.793	-111.063	-35.7793	-225.817	-0.321708	-14.0489	157.051	-184.556	-269.869	-33.6828	249.314	-494.083	-153.322	-69.364	58.5927	-396.85	-189.054
Median	33	16	-215	13	33	10	-15	34	-90	-6	-42	-16	10	-170	53	-2	212	-157	-282.5	5	300	-510	-60	29	106	-381.5	-92
Minimum	-701	-1000	-880	-609	-921	-992	-931	-1024	-853	-770	-971	-1024	-773	-939	-1024	-1024	-919	-670	-634	-672	-780	-887	-868	-850	-694	-936	-805
Range	1047	1235	950	688	1226	1138	1259	1426	1035	837	1230	1239	987	1116	1429	1587	1203	744	770	775	1629	898	973	979	1129	1101	998
RobustMeanAbsoluteDeviation	73.9075	170.322	174.275	62.9918	119.247	94.5634	83.2842	54.7712	114.086	66.2251	118.882	125.199	69.7917	157.13	75.6684	68.4688	45.5622	99.0217	97.5022	52.6602	159.098	89.589	118.382	93.469	71.7605	198.748	141.375
RootMeanSquared	156.463	290.293	341.037	144.571	217.077	244.878	195.428	187.625	237.881	168.024	258.796	246.671	151.311	330.695	220.771	143.131	213.606	251.358	314.747	118.489	398.487	519.554	263.332	211.182	174.87	484.692	287.625
Skewness	-1.6023	-0.984262	-0.374859	-1.66909	-1.19764	-1.83877	-1.403	-2.3036	-0.998276	-1.93927	-1.28153	-1.20582	-1.51897	-0.615008	-1.97658	-1.11475	-3.05049	-0.657139	0.329077	-1.75964	-0.967219	0.388053	-1.25078	-1.69457	-1.47146	-0.0346983	-0.898943
TotalEnergy	8.59022e+08	1.66959e+08	1.74094e+09	5.27948e+08	4.55786e+08	3.17073e+08	1.24854e+08	2.04069e+09	4.69743e+08	1.4483e+08	4.48368e+08	6.32407e+08	6.65901e+07	2.04581e+08	1.29179e+08	3.02206e+09	3.21532e+08	5.77299e+07	9.45351e+07	6.22596e+07	4.58646e+08	1.56349e+08	7.03678e+08	5.91088e+08	4.30182e+08	8.07948e+08	4.33805e+08
Uniformity	0.16015	0.04191	0.0449971	0.159124	0.05532	0.100106	0.0513573	0.10224	0.0589602	0.133723	0.0554636	0.0543265	0.0719045	0.034295	0.0541781	0.0566619	0.159522	0.0463954	0.0446623	0.10843	0.0273595	0.0454013	0.0640007	0.104947	0.0690167	0.026708	0.0626193
Variance	22675.8	77541.1	56177.2	18022.6	43992.5	51382.5	34579.4	34390.5	35400.7	22462	49074.9	48511.6	21614.7	58365.6	48739.7	20289	20962.4	29119.8	26236.4	12905.2	96634	25818.4	45835.9	39786.7	27146.3	77436.2	46986.7
Autocorrelation	835.855	1566.02	833.627	592.741	1373.72	1497.83	1397.22	1727.9	986.053	901.708	1293.18	1506.83	963.598	968.161	1825.92	1707.01	1982.84	457.468	279.732	741.868	2010.79	336.098	947.332	1114.7	1027.43	646.488	782.876
ClusterProminence	34435.3	246231	99535.2	28514.4	136638	318315	112628	129794	61631.5	36430.6	253965	123817	25577.7	127225	318531	37795.9	95487.7	51490.9	33957.4	10810.9	820391	47729.6	168143	186201	94228.8	237333	173487
ClusterShade	-1125.59	-4273.54	-1152.52	-1041.26	-3072.36	-6462.62	-2545.59	-2903.4	-1467.62	-1087.03	-5365	-2747.31	-776.622	-1872.22	-5605.04	-724.603	-2193.63	-1041.22	270.217	-426.955	-11157.6	559.372	-3819.77	-4251.05	-2212.69	-686.978	-3994.63
ClusterTendency	73.878	269.615	196.453	69.1003	170.122	207.047	129.421	105.904	115.728	61.0759	237.543	165.728	67.9309	203.634	176.936	70.5502	82.9261	135.037	115.682	39.0051	416.871	127.886	202.859	167.347	126.475	348.413	242.009
Contrast	38.0564	139.877	145.124	21.5987	57.2412	34.1412	41.3562	46.3198	67.1104	23.9641	24.4632	91.4848	39.2104	163.769	66.6071	42.6732	14.5297	59.5283	49.0372	19.5023	119.964	23.8913	65.3556	33.5187	13.0496	131.108	19.2672
Correlation	0.261888	0.329401	0.133559	0.495224	0.47985	0.711623	0.512582	0.328678	0.219775	0.345307	0.809782	0.247474	0.258166	0.116715	0.441694	0.241037	0.682639	0.39951	0.403404	0.300697	0.548336	0.684452	0.513732	0.653184	0.810309	0.445906	0.850212
DifferenceAverage	3.47752	8.37887	8.57259	2.63043	5.08927	3.48999	4.88744	3.95379	5.80804	2.94679	3.47377	6.40432	4.21983	9.88646	5.6406	5.08816	1.85268	5.79512	5.53013	2.8087	7.8882	3.75809	5.35822	3.42309	2.05508	8.9336	2.95998
DifferenceEntropy	3.0307	4.25226	4.02249	2.83164	3.80499	3.29194	3.75329	3.40333	3.79585	3.07429	3.33525	4.04789	3.5545	4.49157	3.96388	3.803	2.49393	3.81191	3.69405	3.04866	4.22288	3.33816	3.8304	3.22855	2.69237	4.25723	3.13733
DifferenceVariance	23.0902	55.0037	50.6801	13.5295	29.7584	21.7751	17.0167	29.8851	26.0578	14.7447	12.1381	46.3818	20.5861	55.3573	34.3587	16.6583	10.8204	23.4161	15.7473	10.9877	48.0504	8.96048	33.5761	20.8302	8.60714	37.273	10.1351
Id	0.522863	0.279927	0.300656	0.541406	0.328983	0.427936	0.286258	0.394899	0.32492	0.478191	0.369352	0.29754	0.35705	0.199998	0.282949	0.273154	0.601602	0.277064	0.257938	0.461156	0.236196	0.335381	0.346494	0.476345	0.557611	0.213691	0.432759
Idm	0.482347	0.211213	0.238015	0.49893	0.249113	0.363586	0.193694	0.32163	0.251248	0.423719	0.28617	0.217277	0.278525	0.121737	0.193335	0.1792	0.564196	0.192174	0.164906	0.398649	0.152748	0.245537	0.274493	0.42439	0.510741	0.134696	0.365222
Idmn	0.981603	0.952947	0.924617	0.978034	0.979496	0.985624	0.985572	0.987735	0.967907	0.981821	0.99072	0.968661	0.978345	0.935929	0.982339	0.989963	0.99453	0.945212	0.957825	0.982983	0.975463	0.983517	0.965588	0.981459	0.994193	0.944366	0.989166
Idn	0.934694	0.872222	0.84395	0.927941	0.91575	0.936444	0.918603	0.94234	0.892148	0.928872	0.938673	0.898522	0.913057	0.839293	0.918002	0.929401	0.966931	0.853379	0.862987	0.926823	0.901513	0.912766	0.895307	0.930194	0.960412	0.848333	0.937239
Imc1	-0.154779	-0.257248	-0.174045	-0.170401	-0.118117	-0.128008	-0.0682646	-0.0565304	-0.151527	-0.126495	-0.149498	-0.0994095	-0.143373	-0.273151	-0.114076	-0.0164398	-0.240903	-0.315255	-0.321327	-0.123426	-0.290892	-0.170006	-0.139141	-0.171813	-0.278417	-0.198397	-0.216252
Imc2	0.618823	0.944146	0.790892	0.705144	0.773318	0.781044	0.660245	0.478384	0.747397	0.685693	0.849088	0.706078	0.815802	0.964982	0.798001	0.341968	0.857027	0.969081	0.97318	0.682442	0.975083	0.874631	0.801117	0.820009	0.939827	0.923978	0.910748
InverseVariance	0.32497	0.186723	0.201961	0.348164	0.251384	0.347768	0.202803	0.320555	0.214226	0.355998	0.2892	0.222007	0.278952	0.124367	0.197289	0.185957	0.367301	0.2017	0.176078	0.340046	0.153788	0.247566	0.258303	0.333756	0.349903	0.137532	0.334784
JointAverage	28.7521	39.1577	28.629	24.0995	36.6778	38.1378	37.0831	41.3861	31.1999	29.8682	35.2099	38.5702	30.9252	30.9498	42.4059	41.2314	44.3364	20.9417	16.214	27.1456	44.0048	17.6072	30.2147	32.8799	31.6076	24.3204	26.9649
JointEnergy	0.0594198	0.00638083	0.00734144	0.0629479	0.00707219	0.0222648	0.00405005	0.0168131	0.0107589	0.0417142	0.00712328	0.0062047	0.00934217	0.00337025	0.00447206	0.0035977	0.065146	0.00619564	0.00538124	0.0272868	0.00235137	0.0040256	0.00925311	0.0300964	0.0198856	0.0016872	0.0137407
JointEntropy	5.77482	8.32596	8.31261	5.85786	8.32039	7.24524	8.7116	7.21075	7.84688	6.01298	8.37497	8.41172	7.48902	8.50036	8.53793	8.70558	5.70293	7.5625	7.72803	6.28119	9.15193	8.43515	8.13609	6.90294	7.23945	9.52574	7.82082
MCC	0.458927	0.601714	0.515644	0.566179	0.663075	0.741915	0.597331	0.430379	0.535671	0.504294	0.819953	0.414394	0.534089	0.648649	0.602318	0.433333	0.773755	0.653729	0.662925	0.47352	0.763598	0.706781	0.551583	0.68675	0.858799	0.572019	0.861983
MaximumProbability	0.144785	0.0346096	0.0345035	0.15189	0.0235024	0.0670881	0.0100423	0.042853	0.0488359	0.136995	0.0226957	0.021626	0.0310194	0.0114345	0.0135849	0.00799238	0.194738	0.0172151	0.014239	0.0883921	0.00979796	0.014185	0.0362225	0.092705	0.0773916	0.00514397	0.0516606
SumAverage	57.5041	78.3153	57.258	48.1989	73.3557	76.2756	74.1663	82.7722	62.3999	59.7364	70.4199	77.1405	61.8504	61.8996	84.8118	82.4628	88.6728	41.8833	32.4279	54.2911	88.0095	35.2145	60.4294	65.7598	63.2153	48.6408	53.9299
SumEntropy	4.16044	5.64359	5.44058	4.13983	5.23589	4.70402	5.18643	4.47784	5.06365	4.10099	5.38944	5.22074	4.7539	5.54457	5.17294	4.99936	4.15697	5.213	5.19675	4.20605	5.98008	5.46668	5.29135	4.76779	5.14616	6.04543	5.32853
SumSquares	27.9836	102.373	85.3941	22.6747	56.8407	60.297	42.6942	38.056	45.7096	21.26	65.5016	64.3031	26.7853	91.8508	60.8859	28.3059	24.364	48.6413	41.1798	14.6269	134.209	37.9443	67.0537	50.2164	34.8811	119.88	65.3191
DependenceEntropy	7.00205	7.01165	7.35443	6.80628	7.02018	6.85737	6.8419	6.61539	7.10357	6.39063	7.35045	6.77744	6.5743	6.462	6.74038	6.63121	7.09112	6.06669	6.09569	6.5189	7.20489	7.05962	6.91902	7.09273	8.19034	7.13425	7.42929
DependenceNonUniformity	720.013	230.27	671.168	392.845	508.871	1723.2	2245.46	3278.71	750.937	162.329	4967.9	845.361	157.849	219.966	584.168	26606.3	275.291	80.9249	97.4183	148.284	323.275	310.553	378.998	388.443	1248.48	477.449	1470.61
DependenceNonUniformityNormalized	0.0672156	0.217032	0.146511	0.0683447	0.17059	0.10637	0.212236	0.124709	0.152196	0.0986802	0.142702	0.211235	0.175975	0.358835	0.228906	0.222921	0.0510838	0.276194	0.31836	0.104279	0.278206	0.19277	0.154693	0.0913984	0.0593243	0.284874	0.102811
DependenceVariance	34.6808	7.20255	8.20136	32.0671	5.34843	12.4667	2.29523	7.07902	8.8053	19.7554	5.41669	3.20883	5.70121	1.12589	2.25151	1.94028	44.0528	1.79625	0.842454	17.7894	1.42807	3.38905	8.11798	26.9384	39.6249	1.22	15.5528
GrayLevelNonUniformity	1715.53	44.4665	206.132	914.644	165.019	1621.71	543.36	2688	290.91	219.974	1930.85	217.415	64.4983	21.0228	138.263	6762.76	859.664	13.5939	13.6667	154.187	31.7917	73.1415	156.802	446.024	1452.46	44.7625	895.706
GrayLevelVariance	36.314	124.131	90.04	28.9873	70.6693	82.2592	55.429	55.0539	56.7076	35.9764	78.624	77.7659	34.6262	93.5743	78.17	32.5415	33.6398	46.4653	42.0102	20.716	154.828	41.4296	73.5171	63.6473	43.5225	124.172	75.224
HighGrayLevelEmphasis	810.018	1509.85	803.516	575.577	1315.74	1437.91	1359.81	1685.71	938.764	847.863	1246.05	1452.62	940.052	962.718	1801.3	1709.95	1952.17	451.532	288.788	705.558	1960.71	321.862	937.517	1071.46	995.945	636.967	748.874
LargeDependenceEmphasis	95.3671	16.2592	22.4351	90.5358	15.881	36.6999	9.25425	23.8852	22.8488	51.986	18.9962	10.4808	16.204	4.42251	8.46238	8.4839	131.052	6.67235	4.73856	44.346	6.00516	12.167	21.4033	67.6278	112.882	5.61098	42.5123
LargeDependenceHighGrayLevelEmphasis	92894.4	34828.1	26730.6	63621.8	25650.7	63567.2	13791.8	44488.7	28047.3	52986.9	28279.6	18279.6	17662.6	5295.53	16480.5	14751.2	284449	4134.11	1222.88	37824	12901.1	3837.37	26375.8	90455.1	131739	3842.51	44170.7
LargeDependenceLowGrayLevelEmphasis	0.102297	0.0104097	0.0315107	0.135735	0.0140158	0.0258889	0.00725581	0.0143758	0.023464	0.0543918	0.0177896	0.00799798	0.0178137	0.011595	0.00968866	0.00519692	0.0610507	0.0264629	0.041634	0.0539437	0.00594286	0.064245	0.0294632	0.0587061	0.103519	0.0411014	0.0645724
LowGrayLevelEmphasis	0.00207078	0.00265415	0.00316759	0.00353356	0.00196376	0.00209161	0.00123805	0.00119279	0.0020515	0.00343598	0.00157646	0.00150729	0.00361807	0.00499692	0.00306691	0.00071807	0.000858995	0.00863444	0.0109693	0.00247799	0.00249136	0.00761928	0.0033905	0.00265348	0.00163491	0.0081546	0.00341426
SmallDependenceEmphasis	0.16208	0.45012	0.296001	0.175882	0.347694	0.260771	0.374374	0.268378	0.314151	0.260815	0.265173	0.40807	0.379071	0.598204	0.414584	0.371038	0.122773	0.465139	0.476064	0.255627	0.47759	0.321902	0.324934	0.244997	0.120281	0.477126	0.208614
SmallDependenceHighGrayLevelEmphasis	88.8993	506.515	173.421	60.3646	372.327	250.954	455.776	367.952	220.746	152.298	258.977	492.969	302.134	511.506	679.393	621.294	166.027	173.235	144.333	133.764	874.583	104.084	216.98	170.862	79.0099	294.406	100.359
SmallDependenceLowGrayLevelEmphasis	0.000673851	0.00222715	0.00151494	0.00139996	0.000881174	0.00119833	0.000717634	0.000587039	0.000981876	0.00242502	0.000656014	0.000921257	0.00296099	0.0037436	0.00207263	0.000326864	0.000402003	0.00612555	0.00723349	0.00140881	0.00200511	0.00325215	0.00143817	0.00125432	0.000413625	0.0040749	0.00110287
GrayLevelNonUniformity	886.942	37.3066	166.963	498.877	138.804	1140.07	492.847	2125.7	232.934	137.695	1598.66	190.488	55.3277	20.078	126.001	6224.98	405.424	12.9306	13.1333	112.503	30.0261	66.3894	126.23	263.917	812.225	42.7703	611.869
GrayLevelNonUniformityNormalized	0.109267	0.0379206	0.0403945	0.111984	0.0509338	0.082839	0.0497147	0.0917942	0.0520222	0.101756	0.0512067	0.0508909	0.067462	0.03381	0.0523787	0.0554812	0.109045	0.0462888	0.044591	0.0937271	0.0270103	0.0445684	0.0572237	0.0778586	0.0542382	0.0266379	0.0509439
GrayLevelVariance	42.3815	125.435	87.6417	33.5944	72.8986	90.2414	57.3074	60.0249	57.5476	40.2527	81.1737	79.5846	36.4312	93.6859	81.0257	33.638	43.6491	46.0628	42.1834	22.2985	156.859	42.1965	75.363	70.6206	51.3678	123.496	76.6042
HighGrayLevelRunEmphasis	755.575	1460.62	765.259	530.842	1291.65	1389.61	1351.38	1663.08	905.99	812.766	1222.85	1433.5	927.173	954.609	1792.22	1708.13	1858.78	444.537	289.874	680.933	1951.35	322.152	908.557	1007.45	936.345	635.322	705.018
LongRunEmphasis	3.3421	1.3491	1.62718	3.81506	1.31618	1.65341	1.21385	1.46473	1.75625	1.88326	1.38693	1.23503	1.31641	1.10556	1.19326	1.20094	3.83366	1.16026	1.12674	1.80153	1.15958	1.27562	1.41392	2.14224	3.12611	1.14967	1.74581
LongRunHighGrayLevelEmphasis	3005.15	2180.49	1476.43	2502.92	1790.84	2511.62	1669.56	2524.91	1823.46	1703.2	1786.73	1839.12	1267.59	1082.89	2169.3	2057.52	7963.69	540.567	322.965	1351.52	2297.43	408.899	1402.78	2515.44	3376.14	733.813	1448.62
LongRunLowGrayLevelEmphasis	0.00506543	0.00304803	0.00435265	0.0086115	0.00236935	0.00281952	0.00143231	0.00155965	0.00296755	0.00489515	0.0020257	0.00174123	0.00417877	0.00532639	0.00340141	0.000846901	0.00238417	0.00950702	0.0120684	0.00371466	0.00269408	0.00936564	0.00428293	0.00422671	0.00399154	0.00936144	0.00503921
LowGrayLevelRunEmphasis	0.00241956	0.00284071	0.00336422	0.00428036	0.00205097	0.00232295	0.00127003	0.00126829	0.00217319	0.0039672	0.00164041	0.00155886	0.0038717	0.00508398	0.00318341	0.000725189	0.00105421	0.00887413	0.0110997	0.00272374	0.00257387	0.00778818	0.00357757	0.00308356	0.00189475	0.00818417	0.00369857
RunEntropy	4.86523	5.3693	5.28555	4.69737	5.13347	4.98161	5.05083	4.68683	5.04108	4.61243	5.25896	5.07835	4.67757	5.23231	5.03828	4.81963	4.94372	4.77627	4.79273	4.43845	5.68671	5.06991	5.034	5.09928	5.67237	5.5184	5.32823
RunLengthNonUniformity	5317.94	865.573	3518.81	2934.63	2314.33	10454.5	8757.17	18459.6	3863.64	982.531	25609.4	3310.42	696.242	560.033	2148.89	99630.2	2188.08	255.378	274.261	906.863	1028.02	1294.18	1833.06	2364.86	9339.35	1487.15	9021.69
RunLengthNonUniformityNormalized	0.652661	0.877183	0.843093	0.667032	0.848352	0.759336	0.883101	0.796315	0.858984	0.7248	0.81997	0.882758	0.847452	0.941867	0.892939	0.887901	0.585526	0.911927	0.928857	0.75081	0.922144	0.867382	0.829011	0.697278	0.618676	0.922774	0.750227
RunPercentage	0.738841	0.922714	0.893355	0.744366	0.913639	0.849126	0.937	0.880787	0.894328	0.820108	0.89673	0.934744	0.913815	0.968628	0.942609	0.940075	0.679718	0.953531	0.962544	0.840257	0.956176	0.924509	0.898273	0.793122	0.709268	0.957867	0.838759
RunVariance	1.2887	0.150714	0.304015	1.72698	0.116135	0.263691	0.0742815	0.173168	0.427487	0.376962	0.142291	0.0849316	0.113572	0.0371738	0.0669821	0.0692617	1.48356	0.055686	0.0427705	0.34264	0.0588266	0.101345	0.161468	0.519807	1.04546	0.0523604	0.316117
ShortRunEmphasis	0.829504	0.947254	0.928791	0.839663	0.936773	0.893611	0.952701	0.91233	0.936384	0.874533	0.923921	0.951645	0.936041	0.976768	0.956892	0.954885	0.790586	0.964276	0.971147	0.886655	0.967939	0.945057	0.926693	0.8594	0.812018	0.968017	0.888425
ShortRunHighGrayLevelEmphasis	597.197	1352.7	691.486	423.801	1193.2	1209.08	1281.31	1500.98	833.748	687.467	1113.74	1350.62	858.578	926.789	1708.24	1629.71	1416.66	423.524	282.289	588.149	1882.68	304.422	822.522	825.259	726.316	613.347	599.417
ShortRunLowGrayLevelEmphasis	0.00219806	0.00280904	0.00322935	0.00397158	0.00198146	0.00223326	0.00123364	0.00121107	0.00209032	0.00382971	0.00156008	0.00152036	0.00380918	0.00502651	0.00313157	0.000697788	0.000952552	0.0087434	0.0108739	0.0025785	0.00254837	0.00748898	0.0034377	0.00292553	0.00168878	0.00795883	0.00345935
GrayLevelNonUniformity	81.0502	14.6457	53.735	56.4515	36.8442	134.141	148.056	274.311	68.1433	22.6786	297.633	58.9978	15.7562	12.423	41.8397	2035.47	26.1847	7.8024	7.77348	25.7387	16.0989	24.7323	31.5679	43.1634	101.22	24.6586	124.329
GrayLevelNonUniformityNormalized	0.0415003	0.0278966	0.0346454	0.0497809	0.0326055	0.0298822	0.0339033	0.0379932	0.0384556	0.0479464	0.030346	0.031908	0.0431676	0.030374	0.0349247	0.0413437	0.0399767	0.0467209	0.0429474	0.0646701	0.0245037	0.0398907	0.0354297	0.0371138	0.0364364	0.0259838	0.0369039
GrayLevelVariance	48.6162	123.069	62.0637	33.1643	85.747	112.721	85.1167	107.049	55.7356	51.659	94.0961	90.2896	52.429	93.1489	120.277	54.2347	84.9848	42.5788	46.1656	27.051	178.575	51.44	72.7036	70.6578	63.4609	116.544	55.3488
HighGrayLevelZoneEmphasis	522.063	1130.44	567.197	325.14	1034.99	921.236	1210.05	1326.59	701.217	577.455	920.547	1209.15	791.822	865.418	1653.48	1673.72	1277.5	387.826	302.519	513.93	1840.41	327	651.022	681.083	620.441	618.322	444.044
LargeAreaEmphasis	8299.18	29.1067	265.811	4172.25	229.569	4799.58	127.203	5988.25	273.767	622.374	3542.66	87.179	69.9534	4.00733	28.2755	52.4856	6483.19	4.98802	4.03315	358.226	5.82344	25.2887	197.975	1320.26	7651.96	5.36776	2745.42
LargeAreaHighGrayLevelEmphasis	8.19319e+06	63270	362671	2.95414e+06	390866	8.43311e+06	200290	1.12191e+07	356135	638982	5.7345e+06	160061	77080.3	4691.57	55032.8	92313.2	1.40336e+07	2847.01	1065.19	307612	12640.7	7239.7	255604	1.77614e+06	9.01488e+06	3626.48	3.00995e+06
LargeAreaLowGrayLevelEmphasis	8.42964	0.0182461	0.218377	5.92105	0.141236	2.74373	0.0827241	3.20372	0.217908	0.61609	2.20471	0.0502331	0.0704132	0.0114978	0.0219377	0.0304584	3.00228	0.0256549	0.0360871	0.423081	0.00693595	0.128216	0.169549	0.998253	6.55989	0.0397919	2.57395
LowGrayLevelZoneEmphasis	0.00438231	0.00461824	0.00496737	0.0084079	0.00292903	0.0047688	0.00187013	0.00238824	0.00311742	0.0088143	0.00261115	0.00221919	0.00739285	0.00613604	0.00496365	0.000868068	0.00335894	0.0117807	0.013574	0.00527759	0.00374925	0.00991411	0.00501703	0.0053505	0.00366663	0.00844302	0.00556099
SizeZoneNonUniformity	740.185	303.244	641.322	478.16	565.848	2404.15	2040.29	3913.04	768.477	245.038	4287.92	920.597	205.181	246.936	575.821	21731.6	314.16	73.012	76.5028	193.719	309.932	222.258	417.786	564.754	870.716	438.57	1224.93
SizeZoneNonUniformityNormalized	0.378999	0.577607	0.41349	0.421658	0.50075	0.535564	0.467207	0.541973	0.433678	0.518051	0.437186	0.497889	0.562139	0.603757	0.480652	0.441404	0.479634	0.437197	0.422667	0.48673	0.471737	0.358481	0.468895	0.485601	0.313433	0.462139	0.36359
SmallAreaEmphasis	0.637365	0.786803	0.668713	0.674185	0.735526	0.76016	0.710861	0.764449	0.684768	0.747456	0.687573	0.733212	0.777479	0.804378	0.720913	0.691038	0.719468	0.685296	0.669639	0.72495	0.714219	0.61974	0.711292	0.724179	0.579437	0.706861	0.624273
SmallAreaHighGrayLevelEmphasis	322.671	828.931	371.343	204.804	743.605	653.571	826.846	975.598	443.68	401.162	611.299	838.595	592.284	667.228	1139.51	1146.41	850.948	242.351	206.375	352.064	1281.22	201.475	426.174	463.614	322.246	433.574	268.238
SmallAreaLowGrayLevelEmphasis	0.00300057	0.00437915	0.00384768	0.00597154	0.00191496	0.0039647	0.00156671	0.00189397	0.00235515	0.00811155	0.00194284	0.00181775	0.0070979	0.00530112	0.00408571	0.00066079	0.00311393	0.010053	0.0113333	0.00470128	0.0034133	0.00685963	0.00321626	0.00396309	0.00241536	0.00605529	0.00359705
ZoneEntropy	6.68016	6.35497	6.73226	6.15231	6.5129	6.58646	6.76141	6.4947	6.54292	5.86206	7.02975	6.55429	5.78748	6.08897	6.65384	6.69304	6.38922	5.65599	5.89551	5.58865	6.86471	6.62926	6.39181	6.35187	7.2728	6.77606	6.89519
ZonePercentage	0.182319	0.494816	0.338572	0.197286	0.378813	0.277099	0.41276	0.274619	0.359141	0.287538	0.281734	0.462019	0.406912	0.66721	0.469436	0.412499	0.121544	0.569966	0.591503	0.279887	0.565404	0.384854	0.363673	0.273647	0.132003	0.566229	0.235529
ZoneVariance	8269.09	25.0224	257.087	4146.56	222.6	4786.56	121.333	5974.99	266.014	610.279	3530.06	82.4943	63.914	1.761	23.7376	46.6087	6415.5	1.90979	1.17499	345.461	2.69533	18.5371	190.414	1306.91	7594.57	2.24875	2727.39
Busyness	1.63382	0.093437	1.14294	0.971508	0.194913	0.807284	0.544972	1.2851	0.629211	0.209977	1.26603	0.291612	0.101364	0.0920604	0.1059	4.9896	0.157648	0.084728	0.154533	0.232579	0.0465888	0.251263	0.264177	0.318199	0.547111	0.327299	0.767551
Coarseness	0.000313035	0.0046846	0.00076502	0.000992951	0.00221948	0.000473817	0.000711351	0.000202295	0.000968966	0.00320432	0.000331204	0.00135413	0.00738292	0.00804627	0.00278159	5.51261e-05	0.00182068	0.0234319	0.0202648	0.00433474	0.0069949	0.00742295	0.00235715	0.0016358	0.000899414	0.00391514	0.00100669
Complexity	2614.82	6694.86	4513.58	779.009	4085.16	2383.13	4430.35	5159.57	3358.94	1430.97	2400.55	5548.99	1607.6	5159.35	6111.05	6726.85	1645.45	1065.35	1316.88	782.11	9408.83	1087.21	2644.78	1803.26	1122.49	4334.63	990.187
Contrast	0.121339	0.689826	0.797839	0.137976	0.24445	0.188389	0.144309	0.108281	0.269041	0.155283	0.135238	0.298409	0.197229	0.65851	0.198693	0.0670676	0.0402132	0.451596	0.38006	0.12846	0.429652	0.142035	0.344423	0.199307	0.0536829	0.717202	0.170331
Strength	0.596381	6.42204	0.678755	0.883465	3.00944	1.04438	1.06251	0.615729	1.07027	4.32059	0.493501	2.23308	4.44832	6.22788	5.31566	0.122536	7.41709	6.63075	5.95663	2.53558	11.5999	3.17669	2.55442	2.49211	0.938139	2.75125	0.798664
