# Supplementary material for: Noninvasive assessment of core metastatic genes in lung adenocarcinoma: development of a predictive model integrating single-cell transcriptomics and radiomics
Source: Front Oncol. 2026 Mar 16;16:1784914. doi: 10.3389/fonc.2026.1784914 (PMC13033551; doi:10.3389/fonc.2026.1784914)
Supplement: Supplementary file 17 [file Table9.xlsx]

## Sheet: Sheet1
feature	coefficient
Variance	-1108.72
Complexity	593.859
ClusterProminence	563.054
